# Supplementary material for: Potential Risks for Seahorse Stock Enhancement: Insight From the Declivity of Genetic Levels With Hatchery Management
Source: Front Genet. 2022 Jan 20;12:830626. doi: 10.3389/fgene.2021.830626 (PMC8811164; doi:10.3389/fgene.2021.830626)
Supplement: Supplementary file 3 [file Table1.XLSX]

## Sheet: FL08
Pair	Ind1	Ind2	TrioEst
1	AEMG1	AEMG2	0.149
2	AEMG1	AEMG3	0.4536
3	AEMG1	AEMG4	0.0625
4	AEMG1	AEMG5	0
5	AEMG1	AEMG6	0.1843
6	AEMG1	AEMG7	0
7	AEMG1	AEMG8	0
8	AEMG1	AEMG9	0.0697
9	AEMG1	AEMG10	0.03
10	AEMG1	AEMG11	0
11	AEMG1	AEMG12	0.0694
12	AEMG1	AEMG13	0.2323
13	AEMG1	AEMG14	0
14	AEMG1	AEMG15	0.2893
15	AEMG1	AEMG16	0.0759
16	AEMG1	AEMG17	0.1376
17	AEMG1	AEMG18	0.0162
18	AEMG1	AEMG19	0
19	AEMG1	AEMG20	0
20	AEMG1	AEMG21	0.1376
21	AEMG1	AEMG22	0
22	AEMG1	AEMG23	0.0005
23	AEMG1	AEMG24	0
24	AEMG1	AEMG25	0
25	AEMG1	AEMG26	0.1235
26	AEMG1	AEMG27	0
27	AEMG1	AEMG28	0
28	AEMG1	AEMG29	0.1188
29	AEMG1	AEMG30	0.1263
30	AEMG2	AEMG3	0.2073
31	AEMG2	AEMG4	0.2202
32	AEMG2	AEMG5	0.0266
33	AEMG2	AEMG6	0.1654
34	AEMG2	AEMG7	0.0598
35	AEMG2	AEMG8	0.0276
36	AEMG2	AEMG9	0
37	AEMG2	AEMG10	0
38	AEMG2	AEMG11	0
39	AEMG2	AEMG12	0.0966
40	AEMG2	AEMG13	0.2949
41	AEMG2	AEMG14	0
42	AEMG2	AEMG15	0.0947
43	AEMG2	AEMG16	0.0638
44	AEMG2	AEMG17	0.2053
45	AEMG2	AEMG18	0
46	AEMG2	AEMG19	0.1561
47	AEMG2	AEMG20	0.0145
48	AEMG2	AEMG21	0.2119
49	AEMG2	AEMG22	0
50	AEMG2	AEMG23	0.1223
51	AEMG2	AEMG24	0
52	AEMG2	AEMG25	0
53	AEMG2	AEMG26	0.0425
54	AEMG2	AEMG27	0.0025
55	AEMG2	AEMG28	0
56	AEMG2	AEMG29	0
57	AEMG2	AEMG30	0
58	AEMG3	AEMG4	0.1201
59	AEMG3	AEMG5	0.4676
60	AEMG3	AEMG6	0.2405
61	AEMG3	AEMG7	0
62	AEMG3	AEMG8	0
63	AEMG3	AEMG9	0
64	AEMG3	AEMG10	0.0421
65	AEMG3	AEMG11	0
66	AEMG3	AEMG12	0.0632
67	AEMG3	AEMG13	0.1595
68	AEMG3	AEMG14	0.1139
69	AEMG3	AEMG15	0
70	AEMG3	AEMG16	0.1722
71	AEMG3	AEMG17	0
72	AEMG3	AEMG18	0
73	AEMG3	AEMG19	0
74	AEMG3	AEMG20	0
75	AEMG3	AEMG21	0.0253
76	AEMG3	AEMG22	0
77	AEMG3	AEMG23	0.055
78	AEMG3	AEMG24	0
79	AEMG3	AEMG25	0
80	AEMG3	AEMG26	0
81	AEMG3	AEMG27	0
82	AEMG3	AEMG28	0
83	AEMG3	AEMG29	0
84	AEMG3	AEMG30	0.1359
85	AEMG4	AEMG5	0.139
86	AEMG4	AEMG6	0.2661
87	AEMG4	AEMG7	0
88	AEMG4	AEMG8	0
89	AEMG4	AEMG9	0
90	AEMG4	AEMG10	0.0359
91	AEMG4	AEMG11	0.1452
92	AEMG4	AEMG12	0
93	AEMG4	AEMG13	0.0102
94	AEMG4	AEMG14	0
95	AEMG4	AEMG15	0.0161
96	AEMG4	AEMG16	0.214
97	AEMG4	AEMG17	0.3357
98	AEMG4	AEMG18	0.0256
99	AEMG4	AEMG19	0
100	AEMG4	AEMG20	0
101	AEMG4	AEMG21	0.3312
102	AEMG4	AEMG22	0
103	AEMG4	AEMG23	0.0586
104	AEMG4	AEMG24	0
105	AEMG4	AEMG25	0
106	AEMG4	AEMG26	0
107	AEMG4	AEMG27	0
108	AEMG4	AEMG28	0
109	AEMG4	AEMG29	0
110	AEMG4	AEMG30	0
111	AEMG5	AEMG6	0.232
112	AEMG5	AEMG7	0
113	AEMG5	AEMG8	0
114	AEMG5	AEMG9	0
115	AEMG5	AEMG10	0.065
116	AEMG5	AEMG11	0
117	AEMG5	AEMG12	0.0443
118	AEMG5	AEMG13	0.0899
119	AEMG5	AEMG14	0
120	AEMG5	AEMG15	0.178
121	AEMG5	AEMG16	0.1186
122	AEMG5	AEMG17	0.4731
123	AEMG5	AEMG18	0
124	AEMG5	AEMG19	0
125	AEMG5	AEMG20	0
126	AEMG5	AEMG21	0.2184
127	AEMG5	AEMG22	0.0323
128	AEMG5	AEMG23	0
129	AEMG5	AEMG24	0
130	AEMG5	AEMG25	0.1203
131	AEMG5	AEMG26	0
132	AEMG5	AEMG27	0.0805
133	AEMG5	AEMG28	0
134	AEMG5	AEMG29	0.0236
135	AEMG5	AEMG30	0.0879
136	AEMG6	AEMG7	0
137	AEMG6	AEMG8	0
138	AEMG6	AEMG9	0
139	AEMG6	AEMG10	0
140	AEMG6	AEMG11	0
141	AEMG6	AEMG12	0.1048
142	AEMG6	AEMG13	0
143	AEMG6	AEMG14	0
144	AEMG6	AEMG15	0
145	AEMG6	AEMG16	0.5014
146	AEMG6	AEMG17	0.1113
147	AEMG6	AEMG18	0.0014
148	AEMG6	AEMG19	0
149	AEMG6	AEMG20	0.0182
150	AEMG6	AEMG21	0.1112
151	AEMG6	AEMG22	0
152	AEMG6	AEMG23	0.0158
153	AEMG6	AEMG24	0.0181
154	AEMG6	AEMG25	0
155	AEMG6	AEMG26	0.0586
156	AEMG6	AEMG27	0.0263
157	AEMG6	AEMG28	0
158	AEMG6	AEMG29	0
159	AEMG6	AEMG30	0
160	AEMG7	AEMG8	0.0488
161	AEMG7	AEMG9	0.0454
162	AEMG7	AEMG10	0.4157
163	AEMG7	AEMG11	0.4571
164	AEMG7	AEMG12	0.185
165	AEMG7	AEMG13	0
166	AEMG7	AEMG14	0
167	AEMG7	AEMG15	0.1021
168	AEMG7	AEMG16	0
169	AEMG7	AEMG17	0.0434
170	AEMG7	AEMG18	0
171	AEMG7	AEMG19	0
172	AEMG7	AEMG20	0
173	AEMG7	AEMG21	0.0434
174	AEMG7	AEMG22	0.0427
175	AEMG7	AEMG23	0.0563
176	AEMG7	AEMG24	0.1176
177	AEMG7	AEMG25	0
178	AEMG7	AEMG26	0.0393
179	AEMG7	AEMG27	0.2121
180	AEMG7	AEMG28	0.0464
181	AEMG7	AEMG29	0.0727
182	AEMG7	AEMG30	0
183	AEMG8	AEMG9	0
184	AEMG8	AEMG10	0.1222
185	AEMG8	AEMG11	0
186	AEMG8	AEMG12	0.07
187	AEMG8	AEMG13	0.0583
188	AEMG8	AEMG14	0
189	AEMG8	AEMG15	0
190	AEMG8	AEMG16	0
191	AEMG8	AEMG17	0
192	AEMG8	AEMG18	0.1509
193	AEMG8	AEMG19	0.075
194	AEMG8	AEMG20	0.0606
195	AEMG8	AEMG21	0
196	AEMG8	AEMG22	0
197	AEMG8	AEMG23	0.0528
198	AEMG8	AEMG24	0.0845
199	AEMG8	AEMG25	0.1313
200	AEMG8	AEMG26	0.3637
201	AEMG8	AEMG27	0.1115
202	AEMG8	AEMG28	0.3029
203	AEMG8	AEMG29	0.1299
204	AEMG8	AEMG30	0.0238
205	AEMG9	AEMG10	0.009
206	AEMG9	AEMG11	0.4835
207	AEMG9	AEMG12	0.1203
208	AEMG9	AEMG13	0
209	AEMG9	AEMG14	0
210	AEMG9	AEMG15	0.008
211	AEMG9	AEMG16	0
212	AEMG9	AEMG17	0
213	AEMG9	AEMG18	0.0455
214	AEMG9	AEMG19	0.1133
215	AEMG9	AEMG20	0.1024
216	AEMG9	AEMG21	0
217	AEMG9	AEMG22	0.0973
218	AEMG9	AEMG23	0.2151
219	AEMG9	AEMG24	0.1209
220	AEMG9	AEMG25	0.3769
221	AEMG9	AEMG26	0
222	AEMG9	AEMG27	0.5746
223	AEMG9	AEMG28	0.0623
224	AEMG9	AEMG29	0.056
225	AEMG9	AEMG30	0.0502
226	AEMG10	AEMG11	0.4318
227	AEMG10	AEMG12	0
228	AEMG10	AEMG13	0.0004
229	AEMG10	AEMG14	0
230	AEMG10	AEMG15	0.0019
231	AEMG10	AEMG16	0
232	AEMG10	AEMG17	0.0221
233	AEMG10	AEMG18	0.2445
234	AEMG10	AEMG19	0.0878
235	AEMG10	AEMG20	0
236	AEMG10	AEMG21	0.0372
237	AEMG10	AEMG22	0.0823
238	AEMG10	AEMG23	0.0032
239	AEMG10	AEMG24	0
240	AEMG10	AEMG25	0.4849
241	AEMG10	AEMG26	0
242	AEMG10	AEMG27	0.1302
243	AEMG10	AEMG28	0
244	AEMG10	AEMG29	0
245	AEMG10	AEMG30	0.0012
246	AEMG11	AEMG12	0
247	AEMG11	AEMG13	0
248	AEMG11	AEMG14	0
249	AEMG11	AEMG15	0.0053
250	AEMG11	AEMG16	0
251	AEMG11	AEMG17	0.001
252	AEMG11	AEMG18	0.1958
253	AEMG11	AEMG19	0.0413
254	AEMG11	AEMG20	0.0093
255	AEMG11	AEMG21	0.001
256	AEMG11	AEMG22	0.0036
257	AEMG11	AEMG23	0.0765
258	AEMG11	AEMG24	0
259	AEMG11	AEMG25	0
260	AEMG11	AEMG26	0
261	AEMG11	AEMG27	0.2784
262	AEMG11	AEMG28	0.1612
263	AEMG11	AEMG29	0.0233
264	AEMG11	AEMG30	0.1175
265	AEMG12	AEMG13	0
266	AEMG12	AEMG14	0.2407
267	AEMG12	AEMG15	0.0773
268	AEMG12	AEMG16	0.0122
269	AEMG12	AEMG17	0
270	AEMG12	AEMG18	0
271	AEMG12	AEMG19	0.2102
272	AEMG12	AEMG20	0.121
273	AEMG12	AEMG21	0
274	AEMG12	AEMG22	0.0107
275	AEMG12	AEMG23	0.1514
276	AEMG12	AEMG24	0.121
277	AEMG12	AEMG25	0
278	AEMG12	AEMG26	0
279	AEMG12	AEMG27	0
280	AEMG12	AEMG28	0.2452
281	AEMG12	AEMG29	0.158
282	AEMG12	AEMG30	0
283	AEMG13	AEMG14	0.4605
284	AEMG13	AEMG15	0.2375
285	AEMG13	AEMG16	0
286	AEMG13	AEMG17	0
287	AEMG13	AEMG18	0
288	AEMG13	AEMG19	0.0758
289	AEMG13	AEMG20	0
290	AEMG13	AEMG21	0
291	AEMG13	AEMG22	0
292	AEMG13	AEMG23	0.0515
293	AEMG13	AEMG24	0
294	AEMG13	AEMG25	0
295	AEMG13	AEMG26	0.0571
296	AEMG13	AEMG27	0
297	AEMG13	AEMG28	0
298	AEMG13	AEMG29	0
299	AEMG13	AEMG30	0.1084
300	AEMG14	AEMG15	0.2583
301	AEMG14	AEMG16	0.0473
302	AEMG14	AEMG17	0
303	AEMG14	AEMG18	0
304	AEMG14	AEMG19	0.1319
305	AEMG14	AEMG20	0
306	AEMG14	AEMG21	0
307	AEMG14	AEMG22	0.0724
308	AEMG14	AEMG23	0.132
309	AEMG14	AEMG24	0
310	AEMG14	AEMG25	0
311	AEMG14	AEMG26	0
312	AEMG14	AEMG27	0
313	AEMG14	AEMG28	0.2081
314	AEMG14	AEMG29	0.1348
315	AEMG14	AEMG30	0.2513
316	AEMG15	AEMG16	0
317	AEMG15	AEMG17	0.0053
318	AEMG15	AEMG18	0
319	AEMG15	AEMG19	0
320	AEMG15	AEMG20	0
321	AEMG15	AEMG21	0.0053
322	AEMG15	AEMG22	0
323	AEMG15	AEMG23	0.0263
324	AEMG15	AEMG24	0
325	AEMG15	AEMG25	0
326	AEMG15	AEMG26	0
327	AEMG15	AEMG27	0.0367
328	AEMG15	AEMG28	0
329	AEMG15	AEMG29	0.3198
330	AEMG15	AEMG30	0.1316
331	AEMG16	AEMG17	0
332	AEMG16	AEMG18	0
333	AEMG16	AEMG19	0.0015
334	AEMG16	AEMG20	0
335	AEMG16	AEMG21	0
336	AEMG16	AEMG22	0.145
337	AEMG16	AEMG23	0
338	AEMG16	AEMG24	0
339	AEMG16	AEMG25	0
340	AEMG16	AEMG26	0.0162
341	AEMG16	AEMG27	0
342	AEMG16	AEMG28	0.055
343	AEMG16	AEMG29	0
344	AEMG16	AEMG30	0
345	AEMG17	AEMG18	0.0298
346	AEMG17	AEMG19	0
347	AEMG17	AEMG20	0
348	AEMG17	AEMG21	0.6386
349	AEMG17	AEMG22	0
350	AEMG17	AEMG23	0
351	AEMG17	AEMG24	0.0397
352	AEMG17	AEMG25	0.0434
353	AEMG17	AEMG26	0
354	AEMG17	AEMG27	0.0569
355	AEMG17	AEMG28	0.045
356	AEMG17	AEMG29	0
357	AEMG17	AEMG30	0.1305
358	AEMG18	AEMG19	0
359	AEMG18	AEMG20	0.0107
360	AEMG18	AEMG21	0.0008
361	AEMG18	AEMG22	0.2573
362	AEMG18	AEMG23	0.0923
363	AEMG18	AEMG24	0.0107
364	AEMG18	AEMG25	0.1907
365	AEMG18	AEMG26	0
366	AEMG18	AEMG27	0.2211
367	AEMG18	AEMG28	0.1069
368	AEMG18	AEMG29	0.1754
369	AEMG18	AEMG30	0
370	AEMG19	AEMG20	0
371	AEMG19	AEMG21	0.0185
372	AEMG19	AEMG22	0.087
373	AEMG19	AEMG23	0.1831
374	AEMG19	AEMG24	0
375	AEMG19	AEMG25	0
376	AEMG19	AEMG26	0.0512
377	AEMG19	AEMG27	0
378	AEMG19	AEMG28	0.3727
379	AEMG19	AEMG29	0.1301
380	AEMG19	AEMG30	0.2041
381	AEMG20	AEMG21	0
382	AEMG20	AEMG22	0
383	AEMG20	AEMG23	0
384	AEMG20	AEMG24	0.2717
385	AEMG20	AEMG25	0
386	AEMG20	AEMG26	0.017
387	AEMG20	AEMG27	0.0465
388	AEMG20	AEMG28	0.0384
389	AEMG20	AEMG29	0
390	AEMG20	AEMG30	0.2695
391	AEMG21	AEMG22	0
392	AEMG21	AEMG23	0
393	AEMG21	AEMG24	0.0397
394	AEMG21	AEMG25	0.0434
395	AEMG21	AEMG26	0
396	AEMG21	AEMG27	0.1325
397	AEMG21	AEMG28	0.1513
398	AEMG21	AEMG29	0
399	AEMG21	AEMG30	0.1305
400	AEMG22	AEMG23	0.1399
401	AEMG22	AEMG24	0.0326
402	AEMG22	AEMG25	0.0791
403	AEMG22	AEMG26	0
404	AEMG22	AEMG27	0.1214
405	AEMG22	AEMG28	0
406	AEMG22	AEMG29	0
407	AEMG22	AEMG30	0
408	AEMG23	AEMG24	0
409	AEMG23	AEMG25	0.0542
410	AEMG23	AEMG26	0.0811
411	AEMG23	AEMG27	0
412	AEMG23	AEMG28	0.1584
413	AEMG23	AEMG29	0.1959
414	AEMG23	AEMG30	0
415	AEMG24	AEMG25	0
416	AEMG24	AEMG26	0.0172
417	AEMG24	AEMG27	0.0453
418	AEMG24	AEMG28	0.0384
419	AEMG24	AEMG29	0
420	AEMG24	AEMG30	0.1575
421	AEMG25	AEMG26	0.0696
422	AEMG25	AEMG27	0
423	AEMG25	AEMG28	0.0462
424	AEMG25	AEMG29	0.092
425	AEMG25	AEMG30	0
426	AEMG26	AEMG27	0
427	AEMG26	AEMG28	0.0781
428	AEMG26	AEMG29	0.1046
429	AEMG26	AEMG30	0.0202
430	AEMG27	AEMG28	0
431	AEMG27	AEMG29	0.0949
432	AEMG27	AEMG30	0.1118
433	AEMG28	AEMG29	0.1367
434	AEMG28	AEMG30	0
435	AEMG29	AEMG30	0
mean relateness index			0.0670441

## Sheet: FL12
Pair	Ind1	Ind2	TrioEst
1	AFlong1	AFlong2	0.4485
2	AFlong1	AFlong3	0.1322
3	AFlong1	AFlong4	0
4	AFlong1	AFlong5	0
5	AFlong1	AFlong6	0.0511
6	AFlong1	AFlong7	0.0434
7	AFlong1	AFlong8	0.034
8	AFlong1	AFlong9	0.0997
9	AFlong1	AFlong10	0
10	AFlong1	AFlong11	0
11	AFlong1	AFlong12	0
12	AFlong1	AFlong13	0.0142
13	AFlong1	AFlong14	0.0418
14	AFlong1	AFlong15	0
15	AFlong1	AFlong16	0.0498
16	AFlong1	AFlong17	0
17	AFlong1	AFlong18	0.0775
18	AFlong1	AFlong19	0.2206
19	AFlong1	AFlong20	0
20	AFlong1	AFlong21	0
21	AFlong1	AFlong22	0.0268
22	AFlong1	AFlong23	0.0645
23	AFlong1	AFAQ001	0.1896
24	AFlong1	AFAQ002	0.1214
25	AFlong1	AFAQ003	0
26	AFlong1	AFAQ004	0
27	AFlong1	AFAQ005	0.0743
28	AFlong1	AFAQ006	0.3238
29	AFlong1	AFAQ007	0
30	AFlong2	AFlong3	0
31	AFlong2	AFlong4	0
32	AFlong2	AFlong5	0.0436
33	AFlong2	AFlong6	0
34	AFlong2	AFlong7	0
35	AFlong2	AFlong8	0.1845
36	AFlong2	AFlong9	0.0491
37	AFlong2	AFlong10	0.0191
38	AFlong2	AFlong11	0
39	AFlong2	AFlong12	0
40	AFlong2	AFlong13	0.1462
41	AFlong2	AFlong14	0
42	AFlong2	AFlong15	0
43	AFlong2	AFlong16	0.1884
44	AFlong2	AFlong17	0.062
45	AFlong2	AFlong18	0.0694
46	AFlong2	AFlong19	0
47	AFlong2	AFlong20	0.0061
48	AFlong2	AFlong21	0
49	AFlong2	AFlong22	0
50	AFlong2	AFlong23	0.0479
51	AFlong2	AFAQ001	0.1438
52	AFlong2	AFAQ002	0.1978
53	AFlong2	AFAQ003	0
54	AFlong2	AFAQ004	0.0604
55	AFlong2	AFAQ005	0.1197
56	AFlong2	AFAQ006	0.1283
57	AFlong2	AFAQ007	0.0501
58	AFlong3	AFlong4	0
59	AFlong3	AFlong5	0.0229
60	AFlong3	AFlong6	0.1562
61	AFlong3	AFlong7	0.1408
62	AFlong3	AFlong8	0
63	AFlong3	AFlong9	0.1086
64	AFlong3	AFlong10	0.1119
65	AFlong3	AFlong11	0.0762
66	AFlong3	AFlong12	0
67	AFlong3	AFlong13	0.0333
68	AFlong3	AFlong14	0
69	AFlong3	AFlong15	0.0765
70	AFlong3	AFlong16	0
71	AFlong3	AFlong17	0
72	AFlong3	AFlong18	0.2239
73	AFlong3	AFlong19	0.13
74	AFlong3	AFlong20	0.2513
75	AFlong3	AFlong21	0.1143
76	AFlong3	AFlong22	0.0319
77	AFlong3	AFlong23	0
78	AFlong3	AFAQ001	0
79	AFlong3	AFAQ002	0
80	AFlong3	AFAQ003	0.1879
81	AFlong3	AFAQ004	0.0403
82	AFlong3	AFAQ005	0
83	AFlong3	AFAQ006	0.2894
84	AFlong3	AFAQ007	0
85	AFlong4	AFlong5	0.0423
86	AFlong4	AFlong6	0
87	AFlong4	AFlong7	0.1237
88	AFlong4	AFlong8	0
89	AFlong4	AFlong9	0.2021
90	AFlong4	AFlong10	0.0261
91	AFlong4	AFlong11	0.0761
92	AFlong4	AFlong12	0.2759
93	AFlong4	AFlong13	0.0822
94	AFlong4	AFlong14	0.2504
95	AFlong4	AFlong15	0.108
96	AFlong4	AFlong16	0
97	AFlong4	AFlong17	0.1491
98	AFlong4	AFlong18	0
99	AFlong4	AFlong19	0.0802
100	AFlong4	AFlong20	0.0207
101	AFlong4	AFlong21	0.0461
102	AFlong4	AFlong22	0.0536
103	AFlong4	AFlong23	0.1101
104	AFlong4	AFAQ001	0.0605
105	AFlong4	AFAQ002	0.0669
106	AFlong4	AFAQ003	0.1729
107	AFlong4	AFAQ004	0.1317
108	AFlong4	AFAQ005	0
109	AFlong4	AFAQ006	0.054
110	AFlong4	AFAQ007	0.1678
111	AFlong5	AFlong6	0.0618
112	AFlong5	AFlong7	0
113	AFlong5	AFlong8	0.0098
114	AFlong5	AFlong9	0
115	AFlong5	AFlong10	0
116	AFlong5	AFlong11	0
117	AFlong5	AFlong12	0
118	AFlong5	AFlong13	0
119	AFlong5	AFlong14	0
120	AFlong5	AFlong15	0
121	AFlong5	AFlong16	0.0705
122	AFlong5	AFlong17	0
123	AFlong5	AFlong18	0
124	AFlong5	AFlong19	0
125	AFlong5	AFlong20	0
126	AFlong5	AFlong21	0
127	AFlong5	AFlong22	0
128	AFlong5	AFlong23	0
129	AFlong5	AFAQ001	0
130	AFlong5	AFAQ002	0.1309
131	AFlong5	AFAQ003	0
132	AFlong5	AFAQ004	0.0115
133	AFlong5	AFAQ005	0
134	AFlong5	AFAQ006	0
135	AFlong5	AFAQ007	0
136	AFlong6	AFlong7	0.3262
137	AFlong6	AFlong8	0
138	AFlong6	AFlong9	0.001
139	AFlong6	AFlong10	0
140	AFlong6	AFlong11	0.147
141	AFlong6	AFlong12	0
142	AFlong6	AFlong13	0.0534
143	AFlong6	AFlong14	0
144	AFlong6	AFlong15	0.0538
145	AFlong6	AFlong16	0.158
146	AFlong6	AFlong17	0
147	AFlong6	AFlong18	0.0006
148	AFlong6	AFlong19	0
149	AFlong6	AFlong20	0.0873
150	AFlong6	AFlong21	0.0269
151	AFlong6	AFlong22	0.1947
152	AFlong6	AFlong23	0.0061
153	AFlong6	AFAQ001	0
154	AFlong6	AFAQ002	0.0263
155	AFlong6	AFAQ003	0.059
156	AFlong6	AFAQ004	0.0364
157	AFlong6	AFAQ005	0
158	AFlong6	AFAQ006	0.1016
159	AFlong6	AFAQ007	0
160	AFlong7	AFlong8	0
161	AFlong7	AFlong9	0.0373
162	AFlong7	AFlong10	0
163	AFlong7	AFlong11	0.0806
164	AFlong7	AFlong12	0.0841
165	AFlong7	AFlong13	0.0724
166	AFlong7	AFlong14	0.3303
167	AFlong7	AFlong15	0.2107
168	AFlong7	AFlong16	0.1198
169	AFlong7	AFlong17	0.0892
170	AFlong7	AFlong18	0.0088
171	AFlong7	AFlong19	0
172	AFlong7	AFlong20	0.1873
173	AFlong7	AFlong21	0.0304
174	AFlong7	AFlong22	0.082
175	AFlong7	AFlong23	0.2678
176	AFlong7	AFAQ001	0
177	AFlong7	AFAQ002	0
178	AFlong7	AFAQ003	0.1951
179	AFlong7	AFAQ004	0.2437
180	AFlong7	AFAQ005	0
181	AFlong7	AFAQ006	0
182	AFlong7	AFAQ007	0
183	AFlong8	AFlong9	0.0766
184	AFlong8	AFlong10	0.1256
185	AFlong8	AFlong11	0
186	AFlong8	AFlong12	0.0673
187	AFlong8	AFlong13	0
188	AFlong8	AFlong14	0
189	AFlong8	AFlong15	0
190	AFlong8	AFlong16	0.3029
191	AFlong8	AFlong17	0.007
192	AFlong8	AFlong18	0.0906
193	AFlong8	AFlong19	0
194	AFlong8	AFlong20	0.232
195	AFlong8	AFlong21	0
196	AFlong8	AFlong22	0
197	AFlong8	AFlong23	0.0362
198	AFlong8	AFAQ001	0
199	AFlong8	AFAQ002	0.0305
200	AFlong8	AFAQ003	0.2642
201	AFlong8	AFAQ004	0.1679
202	AFlong8	AFAQ005	0.0741
203	AFlong8	AFAQ006	0
204	AFlong8	AFAQ007	0.0939
205	AFlong9	AFlong10	0.2895
206	AFlong9	AFlong11	0.0042
207	AFlong9	AFlong12	0.1262
208	AFlong9	AFlong13	0.0641
209	AFlong9	AFlong14	0.1432
210	AFlong9	AFlong15	0
211	AFlong9	AFlong16	0
212	AFlong9	AFlong17	0.223
213	AFlong9	AFlong18	0
214	AFlong9	AFlong19	0.0486
215	AFlong9	AFlong20	0
216	AFlong9	AFlong21	0
217	AFlong9	AFlong22	0.1456
218	AFlong9	AFlong23	0.112
219	AFlong9	AFAQ001	0.1438
220	AFlong9	AFAQ002	0.078
221	AFlong9	AFAQ003	0.1657
222	AFlong9	AFAQ004	0
223	AFlong9	AFAQ005	0
224	AFlong9	AFAQ006	0.3679
225	AFlong9	AFAQ007	0.1108
226	AFlong10	AFlong11	0
227	AFlong10	AFlong12	0.1632
228	AFlong10	AFlong13	0
229	AFlong10	AFlong14	0
230	AFlong10	AFlong15	0.1199
231	AFlong10	AFlong16	0.3405
232	AFlong10	AFlong17	0.0644
233	AFlong10	AFlong18	0
234	AFlong10	AFlong19	0
235	AFlong10	AFlong20	0.1068
236	AFlong10	AFlong21	0.1636
237	AFlong10	AFlong22	0
238	AFlong10	AFlong23	0.105
239	AFlong10	AFAQ001	0.0661
240	AFlong10	AFAQ002	0.1226
241	AFlong10	AFAQ003	0
242	AFlong10	AFAQ004	0.1365
243	AFlong10	AFAQ005	0
244	AFlong10	AFAQ006	0.3423
245	AFlong10	AFAQ007	0.2037
246	AFlong11	AFlong12	0.1321
247	AFlong11	AFlong13	0
248	AFlong11	AFlong14	0
249	AFlong11	AFlong15	0.2394
250	AFlong11	AFlong16	0
251	AFlong11	AFlong17	0.0397
252	AFlong11	AFlong18	0
253	AFlong11	AFlong19	0.1974
254	AFlong11	AFlong20	0.0694
255	AFlong11	AFlong21	0.0221
256	AFlong11	AFlong22	0
257	AFlong11	AFlong23	0
258	AFlong11	AFAQ001	0
259	AFlong11	AFAQ002	0
260	AFlong11	AFAQ003	0
261	AFlong11	AFAQ004	0.1205
262	AFlong11	AFAQ005	0
263	AFlong11	AFAQ006	0
264	AFlong11	AFAQ007	0.1717
265	AFlong12	AFlong13	0
266	AFlong12	AFlong14	0.0607
267	AFlong12	AFlong15	0
268	AFlong12	AFlong16	0.0516
269	AFlong12	AFlong17	0.2926
270	AFlong12	AFlong18	0.0777
271	AFlong12	AFlong19	0.1366
272	AFlong12	AFlong20	0.0762
273	AFlong12	AFlong21	0.0738
274	AFlong12	AFlong22	0.0001
275	AFlong12	AFlong23	0.1593
276	AFlong12	AFAQ001	0
277	AFlong12	AFAQ002	0
278	AFlong12	AFAQ003	0.0589
279	AFlong12	AFAQ004	0.2298
280	AFlong12	AFAQ005	0.0615
281	AFlong12	AFAQ006	0
282	AFlong12	AFAQ007	0.1021
283	AFlong13	AFlong14	0.0719
284	AFlong13	AFlong15	0
285	AFlong13	AFlong16	0.0483
286	AFlong13	AFlong17	0
287	AFlong13	AFlong18	0.0764
288	AFlong13	AFlong19	0
289	AFlong13	AFlong20	0
290	AFlong13	AFlong21	0
291	AFlong13	AFlong22	0.0681
292	AFlong13	AFlong23	0.0783
293	AFlong13	AFAQ001	0
294	AFlong13	AFAQ002	0
295	AFlong13	AFAQ003	0.0537
296	AFlong13	AFAQ004	0
297	AFlong13	AFAQ005	0.2023
298	AFlong13	AFAQ006	0.2503
299	AFlong13	AFAQ007	0
300	AFlong14	AFlong15	0
301	AFlong14	AFlong16	0.0946
302	AFlong14	AFlong17	0.2414
303	AFlong14	AFlong18	0
304	AFlong14	AFlong19	0
305	AFlong14	AFlong20	0
306	AFlong14	AFlong21	0
307	AFlong14	AFlong22	0.0772
308	AFlong14	AFlong23	0.1937
309	AFlong14	AFAQ001	0.0689
310	AFlong14	AFAQ002	0.0752
311	AFlong14	AFAQ003	0.2025
312	AFlong14	AFAQ004	0.0186
313	AFlong14	AFAQ005	0.4378
314	AFlong14	AFAQ006	0.0437
315	AFlong14	AFAQ007	0
316	AFlong15	AFlong16	0
317	AFlong15	AFlong17	0.1666
318	AFlong15	AFlong18	0.0224
319	AFlong15	AFlong19	0.2239
320	AFlong15	AFlong20	0.0501
321	AFlong15	AFlong21	0
322	AFlong15	AFlong22	0.0107
323	AFlong15	AFlong23	0.1995
324	AFlong15	AFAQ001	0.0809
325	AFlong15	AFAQ002	0
326	AFlong15	AFAQ003	0
327	AFlong15	AFAQ004	0
328	AFlong15	AFAQ005	0
329	AFlong15	AFAQ006	0.0521
330	AFlong15	AFAQ007	0.1186
331	AFlong16	AFlong17	0.0607
332	AFlong16	AFlong18	0
333	AFlong16	AFlong19	0
334	AFlong16	AFlong20	0.2248
335	AFlong16	AFlong21	0
336	AFlong16	AFlong22	0
337	AFlong16	AFlong23	0.0841
338	AFlong16	AFAQ001	0
339	AFlong16	AFAQ002	0.0454
340	AFlong16	AFAQ003	0.0332
341	AFlong16	AFAQ004	0.2175
342	AFlong16	AFAQ005	0.1721
343	AFlong16	AFAQ006	0.018
344	AFlong16	AFAQ007	0.143
345	AFlong17	AFlong18	0.0147
346	AFlong17	AFlong19	0.1625
347	AFlong17	AFlong20	0.0393
348	AFlong17	AFlong21	0.0202
349	AFlong17	AFlong22	0
350	AFlong17	AFlong23	0.2583
351	AFlong17	AFAQ001	0
352	AFlong17	AFAQ002	0
353	AFlong17	AFAQ003	0
354	AFlong17	AFAQ004	0.0146
355	AFlong17	AFAQ005	0
356	AFlong17	AFAQ006	0
357	AFlong17	AFAQ007	0.1199
358	AFlong18	AFlong19	0.0934
359	AFlong18	AFlong20	0.3299
360	AFlong18	AFlong21	0.1468
361	AFlong18	AFlong22	0
362	AFlong18	AFlong23	0.4381
363	AFlong18	AFAQ001	0
364	AFlong18	AFAQ002	0.0165
365	AFlong18	AFAQ003	0.2278
366	AFlong18	AFAQ004	0
367	AFlong18	AFAQ005	0
368	AFlong18	AFAQ006	0
369	AFlong18	AFAQ007	0.013
370	AFlong19	AFlong20	0.0303
371	AFlong19	AFlong21	0.01
372	AFlong19	AFlong22	0
373	AFlong19	AFlong23	0
374	AFlong19	AFAQ001	0
375	AFlong19	AFAQ002	0.0013
376	AFlong19	AFAQ003	0
377	AFlong19	AFAQ004	0
378	AFlong19	AFAQ005	0.0481
379	AFlong19	AFAQ006	0
380	AFlong19	AFAQ007	0.4066
381	AFlong20	AFlong21	0
382	AFlong20	AFlong22	0.009
383	AFlong20	AFlong23	0.1344
384	AFlong20	AFAQ001	0
385	AFlong20	AFAQ002	0
386	AFlong20	AFAQ003	0.0611
387	AFlong20	AFAQ004	0
388	AFlong20	AFAQ005	0.0668
389	AFlong20	AFAQ006	0.0087
390	AFlong20	AFAQ007	0.0274
391	AFlong21	AFlong22	0
392	AFlong21	AFlong23	0.0957
393	AFlong21	AFAQ001	0
394	AFlong21	AFAQ002	0
395	AFlong21	AFAQ003	0.1501
396	AFlong21	AFAQ004	0
397	AFlong21	AFAQ005	0.0357
398	AFlong21	AFAQ006	0.0358
399	AFlong21	AFAQ007	0.0182
400	AFlong22	AFlong23	0
401	AFlong22	AFAQ001	0.1764
402	AFlong22	AFAQ002	0.0773
403	AFlong22	AFAQ003	0
404	AFlong22	AFAQ004	0.0223
405	AFlong22	AFAQ005	0.0849
406	AFlong22	AFAQ006	0.1857
407	AFlong22	AFAQ007	0.0115
408	AFlong23	AFAQ001	0
409	AFlong23	AFAQ002	0
410	AFlong23	AFAQ003	0.177
411	AFlong23	AFAQ004	0
412	AFlong23	AFAQ005	0
413	AFlong23	AFAQ006	0
414	AFlong23	AFAQ007	0
415	AFAQ001	AFAQ002	0.3694
416	AFAQ001	AFAQ003	0
417	AFAQ001	AFAQ004	0
418	AFAQ001	AFAQ005	0
419	AFAQ001	AFAQ006	0.1892
420	AFAQ001	AFAQ007	0.0857
421	AFAQ002	AFAQ003	0
422	AFAQ002	AFAQ004	0
423	AFAQ002	AFAQ005	0.1438
424	AFAQ002	AFAQ006	0
425	AFAQ002	AFAQ007	0.1162
426	AFAQ003	AFAQ004	0.2005
427	AFAQ003	AFAQ005	0.0728
428	AFAQ003	AFAQ006	0
429	AFAQ003	AFAQ007	0
430	AFAQ004	AFAQ005	0
431	AFAQ004	AFAQ006	0.0198
432	AFAQ004	AFAQ007	0.1313
433	AFAQ005	AFAQ006	0.1976
434	AFAQ005	AFAQ007	0
435	AFAQ006	AFAQ007	0.1936
mean relateness index			0.0667646

## Sheet: FL13
Pair	Ind1	Ind2	TrioEst
1	AIDS-1	AIDS-2	0.1001
2	AIDS-1	AIDS-3	0.3112
3	AIDS-1	AIDS-4	0.2956
4	AIDS-1	AIDS-5	0
5	AIDS-1	AIDS-6	0.0563
6	AIDS-1	AIDS-7	0
7	AIDS-1	AIDS-8	0
8	AIDS-1	AIDS-9	0.1978
9	AIDS-1	AIDS-10	0
10	AIDS-1	AIDS-11	0.2678
11	AIDS-1	AIDS-12	0
12	AIDS-1	AIDS-13	0.0312
13	AIDS-1	AIDS-14	0.1407
14	AIDS-1	AIDS-15	0.0487
15	AIDS-1	AIDS-16	0
16	AIDS-1	AIDS-17	0.2697
17	AIDS-1	AIDS-18	0
18	AIDS-1	AIDS-19	0.1126
19	AIDS-1	AIDS-20	0.0855
20	AIDS-1	AIDS-21	0
21	AIDS-1	AIDS-22	0.1028
22	AIDS-1	AIDS-23	0
23	AIDS-1	AIDS-24	0.0331
24	AIDS-1	AIDS-25	0.0175
25	AIDS-1	AIDS-26	0.2092
26	AIDS-1	AIDS-27	0.1022
27	AIDS-1	AIDS-28	0
28	AIDS-1	AIDS-29	0.0658
29	AIDS-1	AIDS-30	0
30	AIDS-2	AIDS-3	0.0907
31	AIDS-2	AIDS-4	0.0501
32	AIDS-2	AIDS-5	0
33	AIDS-2	AIDS-6	0.078
34	AIDS-2	AIDS-7	0.0998
35	AIDS-2	AIDS-8	0.0108
36	AIDS-2	AIDS-9	0
37	AIDS-2	AIDS-10	0.0951
38	AIDS-2	AIDS-11	0
39	AIDS-2	AIDS-12	0.0932
40	AIDS-2	AIDS-13	0
41	AIDS-2	AIDS-14	0
42	AIDS-2	AIDS-15	0.0467
43	AIDS-2	AIDS-16	0.08
44	AIDS-2	AIDS-17	0.178
45	AIDS-2	AIDS-18	0
46	AIDS-2	AIDS-19	0.1431
47	AIDS-2	AIDS-20	0
48	AIDS-2	AIDS-21	0
49	AIDS-2	AIDS-22	0.1244
50	AIDS-2	AIDS-23	0
51	AIDS-2	AIDS-24	0
52	AIDS-2	AIDS-25	0.1419
53	AIDS-2	AIDS-26	0.1656
54	AIDS-2	AIDS-27	0.1244
55	AIDS-2	AIDS-28	0
56	AIDS-2	AIDS-29	0.0998
57	AIDS-2	AIDS-30	0
58	AIDS-3	AIDS-4	0.2774
59	AIDS-3	AIDS-5	0.1889
60	AIDS-3	AIDS-6	0
61	AIDS-3	AIDS-7	0.1883
62	AIDS-3	AIDS-8	0
63	AIDS-3	AIDS-9	0
64	AIDS-3	AIDS-10	0.042
65	AIDS-3	AIDS-11	0.3427
66	AIDS-3	AIDS-12	0
67	AIDS-3	AIDS-13	0
68	AIDS-3	AIDS-14	0
69	AIDS-3	AIDS-15	0.1596
70	AIDS-3	AIDS-16	0.0866
71	AIDS-3	AIDS-17	0
72	AIDS-3	AIDS-18	0.002
73	AIDS-3	AIDS-19	0.1452
74	AIDS-3	AIDS-20	0
75	AIDS-3	AIDS-21	0.0988
76	AIDS-3	AIDS-22	0.0148
77	AIDS-3	AIDS-23	0
78	AIDS-3	AIDS-24	0.2933
79	AIDS-3	AIDS-25	0
80	AIDS-3	AIDS-26	0.0971
81	AIDS-3	AIDS-27	0.1993
82	AIDS-3	AIDS-28	0.2082
83	AIDS-3	AIDS-29	0.188
84	AIDS-3	AIDS-30	0.014
85	AIDS-4	AIDS-5	0.2009
86	AIDS-4	AIDS-6	0
87	AIDS-4	AIDS-7	0
88	AIDS-4	AIDS-8	0
89	AIDS-4	AIDS-9	0.1498
90	AIDS-4	AIDS-10	0.0304
91	AIDS-4	AIDS-11	0.3779
92	AIDS-4	AIDS-12	0
93	AIDS-4	AIDS-13	0
94	AIDS-4	AIDS-14	0.2041
95	AIDS-4	AIDS-15	0.006
96	AIDS-4	AIDS-16	0
97	AIDS-4	AIDS-17	0.175
98	AIDS-4	AIDS-18	0.0685
99	AIDS-4	AIDS-19	0.1609
100	AIDS-4	AIDS-20	0
101	AIDS-4	AIDS-21	0.2846
102	AIDS-4	AIDS-22	0.0633
103	AIDS-4	AIDS-23	0
104	AIDS-4	AIDS-24	0.3592
105	AIDS-4	AIDS-25	0
106	AIDS-4	AIDS-26	0
107	AIDS-4	AIDS-27	0.0633
108	AIDS-4	AIDS-28	0
109	AIDS-4	AIDS-29	0
110	AIDS-4	AIDS-30	0
111	AIDS-5	AIDS-6	0
112	AIDS-5	AIDS-7	0.02
113	AIDS-5	AIDS-8	0.1192
114	AIDS-5	AIDS-9	0.0282
115	AIDS-5	AIDS-10	0
116	AIDS-5	AIDS-11	0.0438
117	AIDS-5	AIDS-12	0.0494
118	AIDS-5	AIDS-13	0
119	AIDS-5	AIDS-14	0.0777
120	AIDS-5	AIDS-15	0.0968
121	AIDS-5	AIDS-16	0.0568
122	AIDS-5	AIDS-17	0
123	AIDS-5	AIDS-18	0.0274
124	AIDS-5	AIDS-19	0
125	AIDS-5	AIDS-20	0.0273
126	AIDS-5	AIDS-21	0.0658
127	AIDS-5	AIDS-22	0
128	AIDS-5	AIDS-23	0
129	AIDS-5	AIDS-24	0.5889
130	AIDS-5	AIDS-25	0.015
131	AIDS-5	AIDS-26	0
132	AIDS-5	AIDS-27	0
133	AIDS-5	AIDS-28	0
134	AIDS-5	AIDS-29	0.0338
135	AIDS-5	AIDS-30	0.1912
136	AIDS-6	AIDS-7	0
137	AIDS-6	AIDS-8	0.0315
138	AIDS-6	AIDS-9	0.0848
139	AIDS-6	AIDS-10	0.3338
140	AIDS-6	AIDS-11	0
141	AIDS-6	AIDS-12	0.0786
142	AIDS-6	AIDS-13	0
143	AIDS-6	AIDS-14	0
144	AIDS-6	AIDS-15	0.3275
145	AIDS-6	AIDS-16	0
146	AIDS-6	AIDS-17	0.0368
147	AIDS-6	AIDS-18	0.0758
148	AIDS-6	AIDS-19	0.0491
149	AIDS-6	AIDS-20	0.135
150	AIDS-6	AIDS-21	0.146
151	AIDS-6	AIDS-22	0.0465
152	AIDS-6	AIDS-23	0
153	AIDS-6	AIDS-24	0
154	AIDS-6	AIDS-25	0.4607
155	AIDS-6	AIDS-26	0.0593
156	AIDS-6	AIDS-27	0.0479
157	AIDS-6	AIDS-28	0
158	AIDS-6	AIDS-29	0.0032
159	AIDS-6	AIDS-30	0.0408
160	AIDS-7	AIDS-8	0.2665
161	AIDS-7	AIDS-9	0
162	AIDS-7	AIDS-10	0
163	AIDS-7	AIDS-11	0.0669
164	AIDS-7	AIDS-12	0
165	AIDS-7	AIDS-13	0.4169
166	AIDS-7	AIDS-14	0
167	AIDS-7	AIDS-15	0.2287
168	AIDS-7	AIDS-16	0.0262
169	AIDS-7	AIDS-17	0
170	AIDS-7	AIDS-18	0.2216
171	AIDS-7	AIDS-19	0
172	AIDS-7	AIDS-20	0.1446
173	AIDS-7	AIDS-21	0.2533
174	AIDS-7	AIDS-22	0
175	AIDS-7	AIDS-23	0.3096
176	AIDS-7	AIDS-24	0
177	AIDS-7	AIDS-25	0.1709
178	AIDS-7	AIDS-26	0.7272
179	AIDS-7	AIDS-27	0
180	AIDS-7	AIDS-28	0.4059
181	AIDS-7	AIDS-29	0.1407
182	AIDS-7	AIDS-30	0
183	AIDS-8	AIDS-9	0.1541
184	AIDS-8	AIDS-10	0.0341
185	AIDS-8	AIDS-11	0
186	AIDS-8	AIDS-12	0.2791
187	AIDS-8	AIDS-13	0
188	AIDS-8	AIDS-14	0
189	AIDS-8	AIDS-15	0.0119
190	AIDS-8	AIDS-16	0.0655
191	AIDS-8	AIDS-17	0.1368
192	AIDS-8	AIDS-18	0
193	AIDS-8	AIDS-19	0.0531
194	AIDS-8	AIDS-20	0.1585
195	AIDS-8	AIDS-21	0
196	AIDS-8	AIDS-22	0.0538
197	AIDS-8	AIDS-23	0.0271
198	AIDS-8	AIDS-24	0.0948
199	AIDS-8	AIDS-25	0.1197
200	AIDS-8	AIDS-26	0
201	AIDS-8	AIDS-27	0.0538
202	AIDS-8	AIDS-28	0
203	AIDS-8	AIDS-29	0.2666
204	AIDS-8	AIDS-30	0.0015
205	AIDS-9	AIDS-10	0.0616
206	AIDS-9	AIDS-11	0
207	AIDS-9	AIDS-12	0
208	AIDS-9	AIDS-13	0
209	AIDS-9	AIDS-14	0.1478
210	AIDS-9	AIDS-15	0.057
211	AIDS-9	AIDS-16	0
212	AIDS-9	AIDS-17	0
213	AIDS-9	AIDS-18	0
214	AIDS-9	AIDS-19	0.1576
215	AIDS-9	AIDS-20	0.1687
216	AIDS-9	AIDS-21	0
217	AIDS-9	AIDS-22	0.1566
218	AIDS-9	AIDS-23	0.1665
219	AIDS-9	AIDS-24	0.0337
220	AIDS-9	AIDS-25	0.1814
221	AIDS-9	AIDS-26	0.0679
222	AIDS-9	AIDS-27	0
223	AIDS-9	AIDS-28	0.0613
224	AIDS-9	AIDS-29	0.0354
225	AIDS-9	AIDS-30	0.1926
226	AIDS-10	AIDS-11	0.0841
227	AIDS-10	AIDS-12	0.0142
228	AIDS-10	AIDS-13	0
229	AIDS-10	AIDS-14	0.2517
230	AIDS-10	AIDS-15	0.1479
231	AIDS-10	AIDS-16	0
232	AIDS-10	AIDS-17	0
233	AIDS-10	AIDS-18	0.296
234	AIDS-10	AIDS-19	0.0031
235	AIDS-10	AIDS-20	0
236	AIDS-10	AIDS-21	0.0662
237	AIDS-10	AIDS-22	0.0294
238	AIDS-10	AIDS-23	0
239	AIDS-10	AIDS-24	0
240	AIDS-10	AIDS-25	0.1297
241	AIDS-10	AIDS-26	0.0797
242	AIDS-10	AIDS-27	0.008
243	AIDS-10	AIDS-28	0.0331
244	AIDS-10	AIDS-29	0.0422
245	AIDS-10	AIDS-30	0.0368
246	AIDS-11	AIDS-12	0
247	AIDS-11	AIDS-13	0
248	AIDS-11	AIDS-14	0.1966
249	AIDS-11	AIDS-15	0.0217
250	AIDS-11	AIDS-16	0
251	AIDS-11	AIDS-17	0.0987
252	AIDS-11	AIDS-18	0.0074
253	AIDS-11	AIDS-19	0
254	AIDS-11	AIDS-20	0
255	AIDS-11	AIDS-21	0.0058
256	AIDS-11	AIDS-22	0
257	AIDS-11	AIDS-23	0
258	AIDS-11	AIDS-24	0.1368
259	AIDS-11	AIDS-25	0
260	AIDS-11	AIDS-26	0.0987
261	AIDS-11	AIDS-27	0
262	AIDS-11	AIDS-28	0
263	AIDS-11	AIDS-29	0.067
264	AIDS-11	AIDS-30	0
265	AIDS-12	AIDS-13	0.2067
266	AIDS-12	AIDS-14	0.1468
267	AIDS-12	AIDS-15	0.1587
268	AIDS-12	AIDS-16	0.1532
269	AIDS-12	AIDS-17	0
270	AIDS-12	AIDS-18	0.0396
271	AIDS-12	AIDS-19	0.0001
272	AIDS-12	AIDS-20	0
273	AIDS-12	AIDS-21	0.044
274	AIDS-12	AIDS-22	0.006
275	AIDS-12	AIDS-23	0.0115
276	AIDS-12	AIDS-24	0
277	AIDS-12	AIDS-25	0.0288
278	AIDS-12	AIDS-26	0
279	AIDS-12	AIDS-27	0.006
280	AIDS-12	AIDS-28	0
281	AIDS-12	AIDS-29	0
282	AIDS-12	AIDS-30	0.0881
283	AIDS-13	AIDS-14	0.1729
284	AIDS-13	AIDS-15	0
285	AIDS-13	AIDS-16	0.1332
286	AIDS-13	AIDS-17	0.1589
287	AIDS-13	AIDS-18	0
288	AIDS-13	AIDS-19	0
289	AIDS-13	AIDS-20	0
290	AIDS-13	AIDS-21	0
291	AIDS-13	AIDS-22	0
292	AIDS-13	AIDS-23	0.0745
293	AIDS-13	AIDS-24	0
294	AIDS-13	AIDS-25	0.0009
295	AIDS-13	AIDS-26	0.0955
296	AIDS-13	AIDS-27	0
297	AIDS-13	AIDS-28	0.073
298	AIDS-13	AIDS-29	0.3684
299	AIDS-13	AIDS-30	0
300	AIDS-14	AIDS-15	0
301	AIDS-14	AIDS-16	0.0865
302	AIDS-14	AIDS-17	0
303	AIDS-14	AIDS-18	0.0182
304	AIDS-14	AIDS-19	0
305	AIDS-14	AIDS-20	0.0268
306	AIDS-14	AIDS-21	0.0442
307	AIDS-14	AIDS-22	0
308	AIDS-14	AIDS-23	0
309	AIDS-14	AIDS-24	0.0566
310	AIDS-14	AIDS-25	0
311	AIDS-14	AIDS-26	0
312	AIDS-14	AIDS-27	0
313	AIDS-14	AIDS-28	0
314	AIDS-14	AIDS-29	0
315	AIDS-14	AIDS-30	0.0531
316	AIDS-15	AIDS-16	0.1277
317	AIDS-15	AIDS-17	0.0727
318	AIDS-15	AIDS-18	0
319	AIDS-15	AIDS-19	0
320	AIDS-15	AIDS-20	0
321	AIDS-15	AIDS-21	0
322	AIDS-15	AIDS-22	0
323	AIDS-15	AIDS-23	0
324	AIDS-15	AIDS-24	0.0358
325	AIDS-15	AIDS-25	0.1012
326	AIDS-15	AIDS-26	0.1012
327	AIDS-15	AIDS-27	0
328	AIDS-15	AIDS-28	0
329	AIDS-15	AIDS-29	0.2293
330	AIDS-15	AIDS-30	0.3516
331	AIDS-16	AIDS-17	0.1601
332	AIDS-16	AIDS-18	0.0326
333	AIDS-16	AIDS-19	0
334	AIDS-16	AIDS-20	0
335	AIDS-16	AIDS-21	0.0632
336	AIDS-16	AIDS-22	0
337	AIDS-16	AIDS-23	0
338	AIDS-16	AIDS-24	0.0811
339	AIDS-16	AIDS-25	0
340	AIDS-16	AIDS-26	0
341	AIDS-16	AIDS-27	0
342	AIDS-16	AIDS-28	0.0223
343	AIDS-16	AIDS-29	0
344	AIDS-16	AIDS-30	0.0655
345	AIDS-17	AIDS-18	0
346	AIDS-17	AIDS-19	0.336
347	AIDS-17	AIDS-20	0.0023
348	AIDS-17	AIDS-21	0.0199
349	AIDS-17	AIDS-22	0.2766
350	AIDS-17	AIDS-23	0.0473
351	AIDS-17	AIDS-24	0.0595
352	AIDS-17	AIDS-25	0.0359
353	AIDS-17	AIDS-26	0
354	AIDS-17	AIDS-27	0.0657
355	AIDS-17	AIDS-28	0
356	AIDS-17	AIDS-29	0
357	AIDS-17	AIDS-30	0.0631
358	AIDS-18	AIDS-19	0.024
359	AIDS-18	AIDS-20	0.1344
360	AIDS-18	AIDS-21	0
361	AIDS-18	AIDS-22	0.042
362	AIDS-18	AIDS-23	0.0794
363	AIDS-18	AIDS-24	0.0307
364	AIDS-18	AIDS-25	0
365	AIDS-18	AIDS-26	0
366	AIDS-18	AIDS-27	0.042
367	AIDS-18	AIDS-28	0.21
368	AIDS-18	AIDS-29	0.2216
369	AIDS-18	AIDS-30	0
370	AIDS-19	AIDS-20	0
371	AIDS-19	AIDS-21	0
372	AIDS-19	AIDS-22	0.0473
373	AIDS-19	AIDS-23	0
374	AIDS-19	AIDS-24	0
375	AIDS-19	AIDS-25	0.0349
376	AIDS-19	AIDS-26	0
377	AIDS-19	AIDS-27	0.0108
378	AIDS-19	AIDS-28	0
379	AIDS-19	AIDS-29	0
380	AIDS-19	AIDS-30	0.0535
381	AIDS-20	AIDS-21	0.1199
382	AIDS-20	AIDS-22	0
383	AIDS-20	AIDS-23	0.2136
384	AIDS-20	AIDS-24	0.0261
385	AIDS-20	AIDS-25	0
386	AIDS-20	AIDS-26	0
387	AIDS-20	AIDS-27	0
388	AIDS-20	AIDS-28	0.0307
389	AIDS-20	AIDS-29	0.1645
390	AIDS-20	AIDS-30	0
391	AIDS-21	AIDS-22	0
392	AIDS-21	AIDS-23	0.0949
393	AIDS-21	AIDS-24	0.0472
394	AIDS-21	AIDS-25	0.2698
395	AIDS-21	AIDS-26	0.0958
396	AIDS-21	AIDS-27	0
397	AIDS-21	AIDS-28	0.1533
398	AIDS-21	AIDS-29	0
399	AIDS-21	AIDS-30	0
400	AIDS-22	AIDS-23	0.0472
401	AIDS-22	AIDS-24	0
402	AIDS-22	AIDS-25	0.0429
403	AIDS-22	AIDS-26	0
404	AIDS-22	AIDS-27	0.0261
405	AIDS-22	AIDS-28	0
406	AIDS-22	AIDS-29	0
407	AIDS-22	AIDS-30	0.0512
408	AIDS-23	AIDS-24	0
409	AIDS-23	AIDS-25	0.0618
410	AIDS-23	AIDS-26	0.1917
411	AIDS-23	AIDS-27	0.0472
412	AIDS-23	AIDS-28	0
413	AIDS-23	AIDS-29	0.3798
414	AIDS-23	AIDS-30	0.09
415	AIDS-24	AIDS-25	0
416	AIDS-24	AIDS-26	0
417	AIDS-24	AIDS-27	0.0125
418	AIDS-24	AIDS-28	0
419	AIDS-24	AIDS-29	0
420	AIDS-24	AIDS-30	0.1769
421	AIDS-25	AIDS-26	0
422	AIDS-25	AIDS-27	0.043
423	AIDS-25	AIDS-28	0
424	AIDS-25	AIDS-29	0.2288
425	AIDS-25	AIDS-30	0.179
426	AIDS-26	AIDS-27	0
427	AIDS-26	AIDS-28	0.1498
428	AIDS-26	AIDS-29	0.043
429	AIDS-26	AIDS-30	0.0388
430	AIDS-27	AIDS-28	0.0325
431	AIDS-27	AIDS-29	0
432	AIDS-27	AIDS-30	0.0512
433	AIDS-28	AIDS-29	0.1055
434	AIDS-28	AIDS-30	0
435	AIDS-29	AIDS-30	0.2969
mean relateness index			0.0676676

## Sheet: FL14
Pair	Ind1	Ind2	TrioEst
1	AJLZ1-1	AJLZ1-2	0
2	AJLZ1-1	AJLZ1-3	0.3045
3	AJLZ1-1	AJLZ1-4	0.2407
4	AJLZ1-1	AJLZ1-5	0
5	AJLZ1-1	AJLZ1-6	0.0431
6	AJLZ1-1	AJLZ1-7	0.0062
7	AJLZ1-1	AJLZ1-8	0
8	AJLZ1-1	AJLZ1-9	0.1634
9	AJLZ1-1	AJLZ1-10	0
10	AJLZ1-1	AJLZ1-11	0
11	AJLZ1-1	AJLZ1-12	0.1014
12	AJLZ1-1	AJLZ1-13	0.0227
13	AJLZ1-1	AJLZ1-14	0.1577
14	AJLZ1-1	AJLZ1-15	0
15	AJLZ1-1	AJLZ1-16	0
16	AJLZ1-1	AJLZ1-17	0
17	AJLZ1-1	AJLZ1-18	0.1873
18	AJLZ1-1	AJLZ1-19	0.0984
19	AJLZ1-1	AJLZ1-20	0.0069
20	AJLZ1-1	AJLZ1-21	0.0123
21	AJLZ1-1	AJLZ1-22	0
22	AJLZ1-1	AJLZ1-23	0.011
23	AJLZ1-1	AJLZ1-24	0.0317
24	AJLZ1-1	AJLZ1-25	0
25	AJLZ1-1	AJLZ1-26	0
26	AJLZ1-1	AJLZ1-27	0
27	AJLZ1-1	AJLZ1-28	0.006
28	AJLZ1-1	AJLZ1-29	0
29	AJLZ1-1	AJLZ1-30	0
30	AJLZ1-1	AJLZ1-31	0.0566
31	AJLZ1-2	AJLZ1-3	0
32	AJLZ1-2	AJLZ1-4	0
33	AJLZ1-2	AJLZ1-5	0.1763
34	AJLZ1-2	AJLZ1-6	0.0693
35	AJLZ1-2	AJLZ1-7	0.0982
36	AJLZ1-2	AJLZ1-8	0
37	AJLZ1-2	AJLZ1-9	0.1647
38	AJLZ1-2	AJLZ1-10	0.0105
39	AJLZ1-2	AJLZ1-11	0.0188
40	AJLZ1-2	AJLZ1-12	0
41	AJLZ1-2	AJLZ1-13	0
42	AJLZ1-2	AJLZ1-14	0.2736
43	AJLZ1-2	AJLZ1-15	0
44	AJLZ1-2	AJLZ1-16	0
45	AJLZ1-2	AJLZ1-17	0
46	AJLZ1-2	AJLZ1-18	0.0511
47	AJLZ1-2	AJLZ1-19	0.1229
48	AJLZ1-2	AJLZ1-20	0.0912
49	AJLZ1-2	AJLZ1-21	0.126
50	AJLZ1-2	AJLZ1-22	0
51	AJLZ1-2	AJLZ1-23	0
52	AJLZ1-2	AJLZ1-24	0.0324
53	AJLZ1-2	AJLZ1-25	0
54	AJLZ1-2	AJLZ1-26	0
55	AJLZ1-2	AJLZ1-27	0
56	AJLZ1-2	AJLZ1-28	0.125
57	AJLZ1-2	AJLZ1-29	0
58	AJLZ1-2	AJLZ1-30	0
59	AJLZ1-2	AJLZ1-31	0
60	AJLZ1-3	AJLZ1-4	0.2464
61	AJLZ1-3	AJLZ1-5	0.0672
62	AJLZ1-3	AJLZ1-6	0
63	AJLZ1-3	AJLZ1-7	0.0288
64	AJLZ1-3	AJLZ1-8	0
65	AJLZ1-3	AJLZ1-9	0
66	AJLZ1-3	AJLZ1-10	0.0254
67	AJLZ1-3	AJLZ1-11	0
68	AJLZ1-3	AJLZ1-12	0
69	AJLZ1-3	AJLZ1-13	0.0161
70	AJLZ1-3	AJLZ1-14	0.357
71	AJLZ1-3	AJLZ1-15	0
72	AJLZ1-3	AJLZ1-16	0
73	AJLZ1-3	AJLZ1-17	0
74	AJLZ1-3	AJLZ1-18	0
75	AJLZ1-3	AJLZ1-19	0.0281
76	AJLZ1-3	AJLZ1-20	0.1365
77	AJLZ1-3	AJLZ1-21	0
78	AJLZ1-3	AJLZ1-22	0
79	AJLZ1-3	AJLZ1-23	0.063
80	AJLZ1-3	AJLZ1-24	0
81	AJLZ1-3	AJLZ1-25	0
82	AJLZ1-3	AJLZ1-26	0
83	AJLZ1-3	AJLZ1-27	0
84	AJLZ1-3	AJLZ1-28	0.1473
85	AJLZ1-3	AJLZ1-29	0
86	AJLZ1-3	AJLZ1-30	0
87	AJLZ1-3	AJLZ1-31	0.1291
88	AJLZ1-4	AJLZ1-5	0.2018
89	AJLZ1-4	AJLZ1-6	0.0247
90	AJLZ1-4	AJLZ1-7	0.0229
91	AJLZ1-4	AJLZ1-8	0.019
92	AJLZ1-4	AJLZ1-9	0.2042
93	AJLZ1-4	AJLZ1-10	0
94	AJLZ1-4	AJLZ1-11	0
95	AJLZ1-4	AJLZ1-12	0.1151
96	AJLZ1-4	AJLZ1-13	0.0401
97	AJLZ1-4	AJLZ1-14	0.1363
98	AJLZ1-4	AJLZ1-15	0.0238
99	AJLZ1-4	AJLZ1-16	0
100	AJLZ1-4	AJLZ1-17	0
101	AJLZ1-4	AJLZ1-18	0
102	AJLZ1-4	AJLZ1-19	0.1731
103	AJLZ1-4	AJLZ1-20	0
104	AJLZ1-4	AJLZ1-21	0
105	AJLZ1-4	AJLZ1-22	0
106	AJLZ1-4	AJLZ1-23	0
107	AJLZ1-4	AJLZ1-24	0.18
108	AJLZ1-4	AJLZ1-25	0.0396
109	AJLZ1-4	AJLZ1-26	0
110	AJLZ1-4	AJLZ1-27	0
111	AJLZ1-4	AJLZ1-28	0
112	AJLZ1-4	AJLZ1-29	0.0528
113	AJLZ1-4	AJLZ1-30	0.0528
114	AJLZ1-4	AJLZ1-31	0
115	AJLZ1-5	AJLZ1-6	0
116	AJLZ1-5	AJLZ1-7	0.1624
117	AJLZ1-5	AJLZ1-8	0.1888
118	AJLZ1-5	AJLZ1-9	0.0583
119	AJLZ1-5	AJLZ1-10	0.2362
120	AJLZ1-5	AJLZ1-11	0.0291
121	AJLZ1-5	AJLZ1-12	0.3093
122	AJLZ1-5	AJLZ1-13	0
123	AJLZ1-5	AJLZ1-14	0.2402
124	AJLZ1-5	AJLZ1-15	0
125	AJLZ1-5	AJLZ1-16	0.2026
126	AJLZ1-5	AJLZ1-17	0.1577
127	AJLZ1-5	AJLZ1-18	0
128	AJLZ1-5	AJLZ1-19	0.1553
129	AJLZ1-5	AJLZ1-20	0.1953
130	AJLZ1-5	AJLZ1-21	0
131	AJLZ1-5	AJLZ1-22	0.1227
132	AJLZ1-5	AJLZ1-23	0
133	AJLZ1-5	AJLZ1-24	0.1264
134	AJLZ1-5	AJLZ1-25	0.1127
135	AJLZ1-5	AJLZ1-26	0.0346
136	AJLZ1-5	AJLZ1-27	0.1447
137	AJLZ1-5	AJLZ1-28	0
138	AJLZ1-5	AJLZ1-29	0.0616
139	AJLZ1-5	AJLZ1-30	0.0616
140	AJLZ1-5	AJLZ1-31	0
141	AJLZ1-6	AJLZ1-7	0.0953
142	AJLZ1-6	AJLZ1-8	0.0244
143	AJLZ1-6	AJLZ1-9	0.1639
144	AJLZ1-6	AJLZ1-10	0.1132
145	AJLZ1-6	AJLZ1-11	0.3531
146	AJLZ1-6	AJLZ1-12	0.422
147	AJLZ1-6	AJLZ1-13	0.2711
148	AJLZ1-6	AJLZ1-14	0
149	AJLZ1-6	AJLZ1-15	0.0698
150	AJLZ1-6	AJLZ1-16	0.315
151	AJLZ1-6	AJLZ1-17	0.251
152	AJLZ1-6	AJLZ1-18	0.184
153	AJLZ1-6	AJLZ1-19	0.0584
154	AJLZ1-6	AJLZ1-20	0.1723
155	AJLZ1-6	AJLZ1-21	0
156	AJLZ1-6	AJLZ1-22	0.3225
157	AJLZ1-6	AJLZ1-23	0
158	AJLZ1-6	AJLZ1-24	0.3379
159	AJLZ1-6	AJLZ1-25	0.0153
160	AJLZ1-6	AJLZ1-26	0.2612
161	AJLZ1-6	AJLZ1-27	0.0767
162	AJLZ1-6	AJLZ1-28	0
163	AJLZ1-6	AJLZ1-29	0.0182
164	AJLZ1-6	AJLZ1-30	0.018
165	AJLZ1-6	AJLZ1-31	0
166	AJLZ1-7	AJLZ1-8	0.1816
167	AJLZ1-7	AJLZ1-9	0.2299
168	AJLZ1-7	AJLZ1-10	0.2763
169	AJLZ1-7	AJLZ1-11	0.1005
170	AJLZ1-7	AJLZ1-12	0
171	AJLZ1-7	AJLZ1-13	0.3264
172	AJLZ1-7	AJLZ1-14	0.0316
173	AJLZ1-7	AJLZ1-15	0
174	AJLZ1-7	AJLZ1-16	0.3285
175	AJLZ1-7	AJLZ1-17	0.2996
176	AJLZ1-7	AJLZ1-18	0.1876
177	AJLZ1-7	AJLZ1-19	0
178	AJLZ1-7	AJLZ1-20	0.4869
179	AJLZ1-7	AJLZ1-21	0.06
180	AJLZ1-7	AJLZ1-22	0
181	AJLZ1-7	AJLZ1-23	0
182	AJLZ1-7	AJLZ1-24	0
183	AJLZ1-7	AJLZ1-25	0.0926
184	AJLZ1-7	AJLZ1-26	0.1272
185	AJLZ1-7	AJLZ1-27	0.0137
186	AJLZ1-7	AJLZ1-28	0
187	AJLZ1-7	AJLZ1-29	0.1828
188	AJLZ1-7	AJLZ1-30	0.1827
189	AJLZ1-7	AJLZ1-31	0.1841
190	AJLZ1-8	AJLZ1-9	0.0995
191	AJLZ1-8	AJLZ1-10	0.5881
192	AJLZ1-8	AJLZ1-11	0.1742
193	AJLZ1-8	AJLZ1-12	0
194	AJLZ1-8	AJLZ1-13	0
195	AJLZ1-8	AJLZ1-14	0
196	AJLZ1-8	AJLZ1-15	0
197	AJLZ1-8	AJLZ1-16	0.0907
198	AJLZ1-8	AJLZ1-17	0.1441
199	AJLZ1-8	AJLZ1-18	0.0311
200	AJLZ1-8	AJLZ1-19	0.1517
201	AJLZ1-8	AJLZ1-20	0.0256
202	AJLZ1-8	AJLZ1-21	0.0218
203	AJLZ1-8	AJLZ1-22	0.1283
204	AJLZ1-8	AJLZ1-23	0
205	AJLZ1-8	AJLZ1-24	0.1657
206	AJLZ1-8	AJLZ1-25	0.0613
207	AJLZ1-8	AJLZ1-26	0
208	AJLZ1-8	AJLZ1-27	0.0463
209	AJLZ1-8	AJLZ1-28	0
210	AJLZ1-8	AJLZ1-29	0
211	AJLZ1-8	AJLZ1-30	0
212	AJLZ1-8	AJLZ1-31	0.116
213	AJLZ1-9	AJLZ1-10	0.0706
214	AJLZ1-9	AJLZ1-11	0
215	AJLZ1-9	AJLZ1-12	0.1816
216	AJLZ1-9	AJLZ1-13	0.0555
217	AJLZ1-9	AJLZ1-14	0.1685
218	AJLZ1-9	AJLZ1-15	0.0964
219	AJLZ1-9	AJLZ1-16	0
220	AJLZ1-9	AJLZ1-17	0
221	AJLZ1-9	AJLZ1-18	0
222	AJLZ1-9	AJLZ1-19	0.0546
223	AJLZ1-9	AJLZ1-20	0
224	AJLZ1-9	AJLZ1-21	0.0732
225	AJLZ1-9	AJLZ1-22	0
226	AJLZ1-9	AJLZ1-23	0
227	AJLZ1-9	AJLZ1-24	0
228	AJLZ1-9	AJLZ1-25	0
229	AJLZ1-9	AJLZ1-26	0.0553
230	AJLZ1-9	AJLZ1-27	0
231	AJLZ1-9	AJLZ1-28	0
232	AJLZ1-9	AJLZ1-29	0
233	AJLZ1-9	AJLZ1-30	0
234	AJLZ1-9	AJLZ1-31	0
235	AJLZ1-10	AJLZ1-11	0.1646
236	AJLZ1-10	AJLZ1-12	0.2946
237	AJLZ1-10	AJLZ1-13	0.1957
238	AJLZ1-10	AJLZ1-14	0.176
239	AJLZ1-10	AJLZ1-15	0
240	AJLZ1-10	AJLZ1-16	0.2552
241	AJLZ1-10	AJLZ1-17	0.221
242	AJLZ1-10	AJLZ1-18	0.1206
243	AJLZ1-10	AJLZ1-19	0
244	AJLZ1-10	AJLZ1-20	0.1079
245	AJLZ1-10	AJLZ1-21	0
246	AJLZ1-10	AJLZ1-22	0
247	AJLZ1-10	AJLZ1-23	0
248	AJLZ1-10	AJLZ1-24	0
249	AJLZ1-10	AJLZ1-25	0.0276
250	AJLZ1-10	AJLZ1-26	0.0336
251	AJLZ1-10	AJLZ1-27	0
252	AJLZ1-10	AJLZ1-28	0
253	AJLZ1-10	AJLZ1-29	0.1611
254	AJLZ1-10	AJLZ1-30	0.1609
255	AJLZ1-10	AJLZ1-31	0.0187
256	AJLZ1-11	AJLZ1-12	0
257	AJLZ1-11	AJLZ1-13	0.2664
258	AJLZ1-11	AJLZ1-14	0.0993
259	AJLZ1-11	AJLZ1-15	0.1235
260	AJLZ1-11	AJLZ1-16	0.0977
261	AJLZ1-11	AJLZ1-17	0
262	AJLZ1-11	AJLZ1-18	0.1341
263	AJLZ1-11	AJLZ1-19	0
264	AJLZ1-11	AJLZ1-20	0.086
265	AJLZ1-11	AJLZ1-21	0
266	AJLZ1-11	AJLZ1-22	0.1233
267	AJLZ1-11	AJLZ1-23	0
268	AJLZ1-11	AJLZ1-24	0
269	AJLZ1-11	AJLZ1-25	0
270	AJLZ1-11	AJLZ1-26	0.4484
271	AJLZ1-11	AJLZ1-27	0.038
272	AJLZ1-11	AJLZ1-28	0.0308
273	AJLZ1-11	AJLZ1-29	0.2758
274	AJLZ1-11	AJLZ1-30	0
275	AJLZ1-11	AJLZ1-31	0.2465
276	AJLZ1-12	AJLZ1-13	0.1513
277	AJLZ1-12	AJLZ1-14	0.0118
278	AJLZ1-12	AJLZ1-15	0.0185
279	AJLZ1-12	AJLZ1-16	0.0466
280	AJLZ1-12	AJLZ1-17	0.1669
281	AJLZ1-12	AJLZ1-18	0
282	AJLZ1-12	AJLZ1-19	0
283	AJLZ1-12	AJLZ1-20	0.1603
284	AJLZ1-12	AJLZ1-21	0.2009
285	AJLZ1-12	AJLZ1-22	0
286	AJLZ1-12	AJLZ1-23	0
287	AJLZ1-12	AJLZ1-24	0
288	AJLZ1-12	AJLZ1-25	0.22
289	AJLZ1-12	AJLZ1-26	0.4556
290	AJLZ1-12	AJLZ1-27	0
291	AJLZ1-12	AJLZ1-28	0
292	AJLZ1-12	AJLZ1-29	0
293	AJLZ1-12	AJLZ1-30	0
294	AJLZ1-12	AJLZ1-31	0.0357
295	AJLZ1-13	AJLZ1-14	0
296	AJLZ1-13	AJLZ1-15	0
297	AJLZ1-13	AJLZ1-16	0.4499
298	AJLZ1-13	AJLZ1-17	0
299	AJLZ1-13	AJLZ1-18	0.0756
300	AJLZ1-13	AJLZ1-19	0.0287
301	AJLZ1-13	AJLZ1-20	0
302	AJLZ1-13	AJLZ1-21	0.0675
303	AJLZ1-13	AJLZ1-22	0
304	AJLZ1-13	AJLZ1-23	0.0464
305	AJLZ1-13	AJLZ1-24	0
306	AJLZ1-13	AJLZ1-25	0
307	AJLZ1-13	AJLZ1-26	0.158
308	AJLZ1-13	AJLZ1-27	0.0221
309	AJLZ1-13	AJLZ1-28	0
310	AJLZ1-13	AJLZ1-29	0.0871
311	AJLZ1-13	AJLZ1-30	0.0871
312	AJLZ1-13	AJLZ1-31	0.1689
313	AJLZ1-14	AJLZ1-15	0.1148
314	AJLZ1-14	AJLZ1-16	0
315	AJLZ1-14	AJLZ1-17	0.0163
316	AJLZ1-14	AJLZ1-18	0
317	AJLZ1-14	AJLZ1-19	0.1249
318	AJLZ1-14	AJLZ1-20	0.1842
319	AJLZ1-14	AJLZ1-21	0.1047
320	AJLZ1-14	AJLZ1-22	0.028
321	AJLZ1-14	AJLZ1-23	0
322	AJLZ1-14	AJLZ1-24	0
323	AJLZ1-14	AJLZ1-25	0.0281
324	AJLZ1-14	AJLZ1-26	0
325	AJLZ1-14	AJLZ1-27	0
326	AJLZ1-14	AJLZ1-28	0.091
327	AJLZ1-14	AJLZ1-29	0
328	AJLZ1-14	AJLZ1-30	0
329	AJLZ1-14	AJLZ1-31	0.0293
330	AJLZ1-15	AJLZ1-16	0.0349
331	AJLZ1-15	AJLZ1-17	0
332	AJLZ1-15	AJLZ1-18	0.1134
333	AJLZ1-15	AJLZ1-19	0.1777
334	AJLZ1-15	AJLZ1-20	0
335	AJLZ1-15	AJLZ1-21	0
336	AJLZ1-15	AJLZ1-22	0
337	AJLZ1-15	AJLZ1-23	0.0829
338	AJLZ1-15	AJLZ1-24	0
339	AJLZ1-15	AJLZ1-25	0
340	AJLZ1-15	AJLZ1-26	0.0528
341	AJLZ1-15	AJLZ1-27	0
342	AJLZ1-15	AJLZ1-28	0.1772
343	AJLZ1-15	AJLZ1-29	0
344	AJLZ1-15	AJLZ1-30	0
345	AJLZ1-15	AJLZ1-31	0
346	AJLZ1-16	AJLZ1-17	0.1847
347	AJLZ1-16	AJLZ1-18	0.1024
348	AJLZ1-16	AJLZ1-19	0
349	AJLZ1-16	AJLZ1-20	0.1504
350	AJLZ1-16	AJLZ1-21	0.0337
351	AJLZ1-16	AJLZ1-22	0
352	AJLZ1-16	AJLZ1-23	0
353	AJLZ1-16	AJLZ1-24	0
354	AJLZ1-16	AJLZ1-25	0.048
355	AJLZ1-16	AJLZ1-26	0.1897
356	AJLZ1-16	AJLZ1-27	0
357	AJLZ1-16	AJLZ1-28	0.005
358	AJLZ1-16	AJLZ1-29	0
359	AJLZ1-16	AJLZ1-30	0
360	AJLZ1-16	AJLZ1-31	0.1567
361	AJLZ1-17	AJLZ1-18	0
362	AJLZ1-17	AJLZ1-19	0.0909
363	AJLZ1-17	AJLZ1-20	0.1534
364	AJLZ1-17	AJLZ1-21	0.0422
365	AJLZ1-17	AJLZ1-22	0.1833
366	AJLZ1-17	AJLZ1-23	0.0429
367	AJLZ1-17	AJLZ1-24	0
368	AJLZ1-17	AJLZ1-25	0.0618
369	AJLZ1-17	AJLZ1-26	0.1657
370	AJLZ1-17	AJLZ1-27	0
371	AJLZ1-17	AJLZ1-28	0
372	AJLZ1-17	AJLZ1-29	0.0207
373	AJLZ1-17	AJLZ1-30	0.0204
374	AJLZ1-17	AJLZ1-31	0
375	AJLZ1-18	AJLZ1-19	0.1093
376	AJLZ1-18	AJLZ1-20	0.1967
377	AJLZ1-18	AJLZ1-21	0.0696
378	AJLZ1-18	AJLZ1-22	0
379	AJLZ1-18	AJLZ1-23	0.0494
380	AJLZ1-18	AJLZ1-24	0
381	AJLZ1-18	AJLZ1-25	0.0462
382	AJLZ1-18	AJLZ1-26	0.1331
383	AJLZ1-18	AJLZ1-27	0.0151
384	AJLZ1-18	AJLZ1-28	0
385	AJLZ1-18	AJLZ1-29	0
386	AJLZ1-18	AJLZ1-30	0
387	AJLZ1-18	AJLZ1-31	0
388	AJLZ1-19	AJLZ1-20	0.0909
389	AJLZ1-19	AJLZ1-21	0.0104
390	AJLZ1-19	AJLZ1-22	0
391	AJLZ1-19	AJLZ1-23	0.1255
392	AJLZ1-19	AJLZ1-24	0
393	AJLZ1-19	AJLZ1-25	0
394	AJLZ1-19	AJLZ1-26	0.0786
395	AJLZ1-19	AJLZ1-27	0.0673
396	AJLZ1-19	AJLZ1-28	0.1214
397	AJLZ1-19	AJLZ1-29	0
398	AJLZ1-19	AJLZ1-30	0
399	AJLZ1-19	AJLZ1-31	0
400	AJLZ1-20	AJLZ1-21	0
401	AJLZ1-20	AJLZ1-22	0
402	AJLZ1-20	AJLZ1-23	0.1407
403	AJLZ1-20	AJLZ1-24	0.1896
404	AJLZ1-20	AJLZ1-25	0
405	AJLZ1-20	AJLZ1-26	0.0904
406	AJLZ1-20	AJLZ1-27	0
407	AJLZ1-20	AJLZ1-28	0.139
408	AJLZ1-20	AJLZ1-29	0
409	AJLZ1-20	AJLZ1-30	0
410	AJLZ1-20	AJLZ1-31	0.0721
411	AJLZ1-21	AJLZ1-22	0
412	AJLZ1-21	AJLZ1-23	0.0803
413	AJLZ1-21	AJLZ1-24	0.0202
414	AJLZ1-21	AJLZ1-25	0.042
415	AJLZ1-21	AJLZ1-26	0
416	AJLZ1-21	AJLZ1-27	0.1552
417	AJLZ1-21	AJLZ1-28	0
418	AJLZ1-21	AJLZ1-29	0.0623
419	AJLZ1-21	AJLZ1-30	0.0623
420	AJLZ1-21	AJLZ1-31	0
421	AJLZ1-22	AJLZ1-23	0.1784
422	AJLZ1-22	AJLZ1-24	0.1456
423	AJLZ1-22	AJLZ1-25	0.1123
424	AJLZ1-22	AJLZ1-26	0.0842
425	AJLZ1-22	AJLZ1-27	0
426	AJLZ1-22	AJLZ1-28	0.0114
427	AJLZ1-22	AJLZ1-29	0.0736
428	AJLZ1-22	AJLZ1-30	0.0736
429	AJLZ1-22	AJLZ1-31	0
430	AJLZ1-23	AJLZ1-24	0.2009
431	AJLZ1-23	AJLZ1-25	0
432	AJLZ1-23	AJLZ1-26	0.02
433	AJLZ1-23	AJLZ1-27	0.2987
434	AJLZ1-23	AJLZ1-28	0.2672
435	AJLZ1-23	AJLZ1-29	0
436	AJLZ1-23	AJLZ1-30	0
437	AJLZ1-23	AJLZ1-31	0.15
438	AJLZ1-24	AJLZ1-25	0.0598
439	AJLZ1-24	AJLZ1-26	0
440	AJLZ1-24	AJLZ1-27	0.0421
441	AJLZ1-24	AJLZ1-28	0.1609
442	AJLZ1-24	AJLZ1-29	0
443	AJLZ1-24	AJLZ1-30	0
444	AJLZ1-24	AJLZ1-31	0.1969
445	AJLZ1-25	AJLZ1-26	0
446	AJLZ1-25	AJLZ1-27	0
447	AJLZ1-25	AJLZ1-28	0
448	AJLZ1-25	AJLZ1-29	0.0851
449	AJLZ1-25	AJLZ1-30	0.2851
450	AJLZ1-25	AJLZ1-31	0.1039
451	AJLZ1-26	AJLZ1-27	0.0228
452	AJLZ1-26	AJLZ1-28	0
453	AJLZ1-26	AJLZ1-29	0.1025
454	AJLZ1-26	AJLZ1-30	0
455	AJLZ1-26	AJLZ1-31	0
456	AJLZ1-27	AJLZ1-28	0.0738
457	AJLZ1-27	AJLZ1-29	0.1643
458	AJLZ1-27	AJLZ1-30	0.1643
459	AJLZ1-27	AJLZ1-31	0
460	AJLZ1-28	AJLZ1-29	0.0329
461	AJLZ1-28	AJLZ1-30	0.0329
462	AJLZ1-28	AJLZ1-31	0
463	AJLZ1-29	AJLZ1-30	0.058
464	AJLZ1-29	AJLZ1-31	0
465	AJLZ1-30	AJLZ1-31	0
			0.0695118

## Sheet: F1-FL
Pair	Ind1	Ind2	TrioEst
1	ABLZ1	ABLZ2	0.1836
2	ABLZ1	ABLZ3	0
3	ABLZ1	ABLZ4	0.0625
4	ABLZ1	ABLZ5	0
5	ABLZ1	ABLZ6	0.1738
6	ABLZ1	ABLZ7	0
7	ABLZ1	ABLZ8	0.0333
8	ABLZ1	ABLZ9	0.0182
9	ABLZ1	ABLZ1	0
10	ABLZ1	ABLZ11	0.0562
11	ABLZ1	ABLZ12	0
12	ABLZ1	ABLZ13	0
13	ABLZ1	ABLZ14	0
14	ABLZ1	ABLZ15	0
15	ABLZ1	ABLZ16	0
16	ABLZ1	ABLZ17	0.0861
17	ABLZ1	ABLZ18	0
18	ABLZ1	ABLZ19	0.056
19	ABLZ1	ABLZ20	0.0124
20	ABLZ1	ABLZ21	0
21	ABLZ1	ABLZ22	0
22	ABLZ1	ABLZ23	0
23	ABLZ1	ABLZ24	0
24	ABLZ1	ABLZ25	0.0395
25	ABLZ1	ABLZ26	0
26	ABLZ1	ABLZ27	0
27	ABLZ1	ABLZ28	0
28	ABLZ1	ABLZ29	0.1367
29	ABLZ1	ABLZ30	0
30	ABLZ2	ABLZ3	0
31	ABLZ2	ABLZ4	0
32	ABLZ2	ABLZ5	0
33	ABLZ2	ABLZ6	0.0606
34	ABLZ2	ABLZ7	0.0089
35	ABLZ2	ABLZ8	0
36	ABLZ2	ABLZ9	0
37	ABLZ2	ABLZ10	0
38	ABLZ2	ABLZ11	0.0373
39	ABLZ2	ABLZ12	0.0349
40	ABLZ2	ABLZ13	0.0314
41	ABLZ2	ABLZ14	0
42	ABLZ2	ABLZ15	0.0381
43	ABLZ2	ABLZ16	0
44	ABLZ2	ABLZ17	0
45	ABLZ2	ABLZ18	0.06
46	ABLZ2	ABLZ19	0
47	ABLZ2	ABLZ20	0.0735
48	ABLZ2	ABLZ21	0
49	ABLZ2	ABLZ22	0
50	ABLZ2	ABLZ23	0
51	ABLZ2	ABLZ24	0.0298
52	ABLZ2	ABLZ25	0.035
53	ABLZ2	ABLZ26	0.0676
54	ABLZ2	ABLZ27	0
55	ABLZ2	ABLZ28	0
56	ABLZ2	ABLZ29	0
57	ABLZ2	ABLZ30	0.0031
58	ABLZ3	ABLZ4	0.049
59	ABLZ3	ABLZ5	0
60	ABLZ3	ABLZ6	0
61	ABLZ3	ABLZ7	0.0417
62	ABLZ3	ABLZ8	0.034
63	ABLZ3	ABLZ9	0.0401
64	ABLZ3	ABLZ10	0.0109
65	ABLZ3	ABLZ11	0.1318
66	ABLZ3	ABLZ12	0
67	ABLZ3	ABLZ13	0.3554
68	ABLZ3	ABLZ14	0.5362
69	ABLZ3	ABLZ15	0
70	ABLZ3	ABLZ16	0.1527
71	ABLZ3	ABLZ17	0
72	ABLZ3	ABLZ18	0.0291
73	ABLZ3	ABLZ19	0.0241
74	ABLZ3	ABLZ20	0
75	ABLZ3	ABLZ21	0
76	ABLZ3	ABLZ22	0.0107
77	ABLZ3	ABLZ23	0
78	ABLZ3	ABLZ24	0.1897
79	ABLZ3	ABLZ25	0.0311
80	ABLZ3	ABLZ26	0
81	ABLZ3	ABLZ27	0
82	ABLZ3	ABLZ28	0.1313
83	ABLZ3	ABLZ29	0
84	ABLZ3	ABLZ30	0
85	ABLZ4	ABLZ5	0.4545
86	ABLZ4	ABLZ6	0.3358
87	ABLZ4	ABLZ7	0.2043
88	ABLZ4	ABLZ8	0.1089
89	ABLZ4	ABLZ9	0.4147
90	ABLZ4	ABLZ10	0.1383
91	ABLZ4	ABLZ11	0
92	ABLZ4	ABLZ12	0
93	ABLZ4	ABLZ13	0.0737
94	ABLZ4	ABLZ14	0
95	ABLZ4	ABLZ15	0
96	ABLZ4	ABLZ16	0.034
97	ABLZ4	ABLZ17	0
98	ABLZ4	ABLZ18	0
99	ABLZ4	ABLZ19	0
100	ABLZ4	ABLZ20	0.0277
101	ABLZ4	ABLZ21	0.2381
102	ABLZ4	ABLZ22	0.3712
103	ABLZ4	ABLZ23	0.187
104	ABLZ4	ABLZ24	0.0596
105	ABLZ4	ABLZ25	0
106	ABLZ4	ABLZ26	0.0894
107	ABLZ4	ABLZ27	0
108	ABLZ4	ABLZ28	0
109	ABLZ4	ABLZ29	0.0587
110	ABLZ4	ABLZ30	0
111	ABLZ5	ABLZ6	0.3175
112	ABLZ5	ABLZ7	0
113	ABLZ5	ABLZ8	0.3473
114	ABLZ5	ABLZ9	0.0831
115	ABLZ5	ABLZ10	0
116	ABLZ5	ABLZ11	0.0487
117	ABLZ5	ABLZ12	0.0888
118	ABLZ5	ABLZ13	0
119	ABLZ5	ABLZ14	0
120	ABLZ5	ABLZ15	0
121	ABLZ5	ABLZ16	0.0052
122	ABLZ5	ABLZ17	0
123	ABLZ5	ABLZ18	0
124	ABLZ5	ABLZ19	0
125	ABLZ5	ABLZ20	0.6768
126	ABLZ5	ABLZ21	0.2101
127	ABLZ5	ABLZ22	0.0442
128	ABLZ5	ABLZ23	0.1494
129	ABLZ5	ABLZ24	0.0025
130	ABLZ5	ABLZ25	0
131	ABLZ5	ABLZ26	0
132	ABLZ5	ABLZ27	0.1125
133	ABLZ5	ABLZ28	0
134	ABLZ5	ABLZ29	0.629
135	ABLZ5	ABLZ30	0
136	ABLZ6	ABLZ7	0.019
137	ABLZ6	ABLZ8	0.0265
138	ABLZ6	ABLZ9	0.3199
139	ABLZ6	ABLZ10	0.0973
140	ABLZ6	ABLZ11	0.0847
141	ABLZ6	ABLZ12	0.1898
142	ABLZ6	ABLZ13	0.1732
143	ABLZ6	ABLZ14	0.0348
144	ABLZ6	ABLZ15	0.0011
145	ABLZ6	ABLZ16	0.119
146	ABLZ6	ABLZ17	0
147	ABLZ6	ABLZ18	0
148	ABLZ6	ABLZ19	0
149	ABLZ6	ABLZ20	0.2912
150	ABLZ6	ABLZ21	0.6157
151	ABLZ6	ABLZ22	0.2037
152	ABLZ6	ABLZ23	0.1017
153	ABLZ6	ABLZ24	0
154	ABLZ6	ABLZ25	0
155	ABLZ6	ABLZ26	0
156	ABLZ6	ABLZ27	0
157	ABLZ6	ABLZ28	0
158	ABLZ6	ABLZ29	0.3109
159	ABLZ6	ABLZ30	0
160	ABLZ7	ABLZ8	0.4164
161	ABLZ7	ABLZ9	0.2402
162	ABLZ7	ABLZ10	0
163	ABLZ7	ABLZ11	0.0885
164	ABLZ7	ABLZ12	0
165	ABLZ7	ABLZ13	0.208
166	ABLZ7	ABLZ14	0
167	ABLZ7	ABLZ15	0
168	ABLZ7	ABLZ16	0
169	ABLZ7	ABLZ17	0
170	ABLZ7	ABLZ18	0.0458
171	ABLZ7	ABLZ19	0
172	ABLZ7	ABLZ20	0
173	ABLZ7	ABLZ21	0.3242
174	ABLZ7	ABLZ22	0.5466
175	ABLZ7	ABLZ23	0.2032
176	ABLZ7	ABLZ24	0
177	ABLZ7	ABLZ25	0
178	ABLZ7	ABLZ26	0
179	ABLZ7	ABLZ27	0
180	ABLZ7	ABLZ28	0
181	ABLZ7	ABLZ29	0.0101
182	ABLZ7	ABLZ30	0
183	ABLZ8	ABLZ9	0.1775
184	ABLZ8	ABLZ10	0.324
185	ABLZ8	ABLZ11	0.014
186	ABLZ8	ABLZ12	0
187	ABLZ8	ABLZ13	0.0733
188	ABLZ8	ABLZ14	0.0546
189	ABLZ8	ABLZ15	0
190	ABLZ8	ABLZ16	0
191	ABLZ8	ABLZ17	0
192	ABLZ8	ABLZ18	0
193	ABLZ8	ABLZ19	0.0077
194	ABLZ8	ABLZ20	0.3545
195	ABLZ8	ABLZ21	0.2714
196	ABLZ8	ABLZ22	0.4353
197	ABLZ8	ABLZ23	0.5182
198	ABLZ8	ABLZ24	0.0346
199	ABLZ8	ABLZ25	0
200	ABLZ8	ABLZ26	0
201	ABLZ8	ABLZ27	0
202	ABLZ8	ABLZ28	0.2286
203	ABLZ8	ABLZ29	0.2549
204	ABLZ8	ABLZ30	0
205	ABLZ9	ABLZ10	0.3491
206	ABLZ9	ABLZ11	0
207	ABLZ9	ABLZ12	0.0143
208	ABLZ9	ABLZ13	0.2069
209	ABLZ9	ABLZ14	0.0248
210	ABLZ9	ABLZ15	0
211	ABLZ9	ABLZ16	0
212	ABLZ9	ABLZ17	0.0047
213	ABLZ9	ABLZ18	0.2642
214	ABLZ9	ABLZ19	0.0378
215	ABLZ9	ABLZ20	0.1586
216	ABLZ9	ABLZ21	0.1782
217	ABLZ9	ABLZ22	0.2426
218	ABLZ9	ABLZ23	0.1459
219	ABLZ9	ABLZ24	0
220	ABLZ9	ABLZ25	0
221	ABLZ9	ABLZ26	0.079
222	ABLZ9	ABLZ27	0.0525
223	ABLZ9	ABLZ28	0.0389
224	ABLZ9	ABLZ29	0.0831
225	ABLZ9	ABLZ30	0
226	ABLZ10	ABLZ11	0.111
227	ABLZ10	ABLZ12	0.0897
228	ABLZ10	ABLZ13	0
229	ABLZ10	ABLZ14	0.0212
230	ABLZ10	ABLZ15	0
231	ABLZ10	ABLZ16	0
232	ABLZ10	ABLZ17	0
233	ABLZ10	ABLZ18	0.0008
234	ABLZ10	ABLZ19	0
235	ABLZ10	ABLZ20	0.0722
236	ABLZ10	ABLZ21	0.0502
237	ABLZ10	ABLZ22	0.1351
238	ABLZ10	ABLZ23	0.0332
239	ABLZ10	ABLZ24	0
240	ABLZ10	ABLZ25	0.0075
241	ABLZ10	ABLZ26	0.0483
242	ABLZ10	ABLZ27	0
243	ABLZ10	ABLZ28	0.2238
244	ABLZ10	ABLZ29	0
245	ABLZ10	ABLZ30	0
246	ABLZ11	ABLZ12	0.0496
247	ABLZ11	ABLZ13	0
248	ABLZ11	ABLZ14	0.0634
249	ABLZ11	ABLZ15	0
250	ABLZ11	ABLZ16	0.133
251	ABLZ11	ABLZ17	0
252	ABLZ11	ABLZ18	0.006
253	ABLZ11	ABLZ19	0.1269
254	ABLZ11	ABLZ20	0.0655
255	ABLZ11	ABLZ21	0
256	ABLZ11	ABLZ22	0
257	ABLZ11	ABLZ23	0
258	ABLZ11	ABLZ24	0.0867
259	ABLZ11	ABLZ25	0
260	ABLZ11	ABLZ26	0.1087
261	ABLZ11	ABLZ27	0.0594
262	ABLZ11	ABLZ28	0.2172
263	ABLZ11	ABLZ29	0
264	ABLZ11	ABLZ30	0.1045
265	ABLZ12	ABLZ13	0.0263
266	ABLZ12	ABLZ14	0.0469
267	ABLZ12	ABLZ15	0.1554
268	ABLZ12	ABLZ16	0.0634
269	ABLZ12	ABLZ17	0.2771
270	ABLZ12	ABLZ18	0.1055
271	ABLZ12	ABLZ19	0
272	ABLZ12	ABLZ20	0.0608
273	ABLZ12	ABLZ21	0.0669
274	ABLZ12	ABLZ22	0.0483
275	ABLZ12	ABLZ23	0
276	ABLZ12	ABLZ24	0
277	ABLZ12	ABLZ25	0.2744
278	ABLZ12	ABLZ26	0.182
279	ABLZ12	ABLZ27	0.0863
280	ABLZ12	ABLZ28	0
281	ABLZ12	ABLZ29	0.0565
282	ABLZ12	ABLZ30	0.0863
283	ABLZ13	ABLZ14	0.255
284	ABLZ13	ABLZ15	0
285	ABLZ13	ABLZ16	0.1689
286	ABLZ13	ABLZ17	0
287	ABLZ13	ABLZ18	0
288	ABLZ13	ABLZ19	0.1374
289	ABLZ13	ABLZ20	0
290	ABLZ13	ABLZ21	0.1036
291	ABLZ13	ABLZ22	0.3534
292	ABLZ13	ABLZ23	0.0216
293	ABLZ13	ABLZ24	0
294	ABLZ13	ABLZ25	0.0574
295	ABLZ13	ABLZ26	0
296	ABLZ13	ABLZ27	0
297	ABLZ13	ABLZ28	0.0348
298	ABLZ13	ABLZ29	0
299	ABLZ13	ABLZ30	0.0839
300	ABLZ14	ABLZ15	0
301	ABLZ14	ABLZ16	0.2899
302	ABLZ14	ABLZ17	0.0571
303	ABLZ14	ABLZ18	0.022
304	ABLZ14	ABLZ19	0.2825
305	ABLZ14	ABLZ20	0
306	ABLZ14	ABLZ21	0
307	ABLZ14	ABLZ22	0.0197
308	ABLZ14	ABLZ23	0
309	ABLZ14	ABLZ24	0.2586
310	ABLZ14	ABLZ25	0.0413
311	ABLZ14	ABLZ26	0.0459
312	ABLZ14	ABLZ27	0
313	ABLZ14	ABLZ28	0.2309
314	ABLZ14	ABLZ29	0
315	ABLZ14	ABLZ30	0.0868
316	ABLZ15	ABLZ16	0.189
317	ABLZ15	ABLZ17	0.2996
318	ABLZ15	ABLZ18	0.0631
319	ABLZ15	ABLZ19	0.0932
320	ABLZ15	ABLZ20	0
321	ABLZ15	ABLZ21	0
322	ABLZ15	ABLZ22	0.0137
323	ABLZ15	ABLZ23	0
324	ABLZ15	ABLZ24	0.4193
325	ABLZ15	ABLZ25	0.0655
326	ABLZ15	ABLZ26	0
327	ABLZ15	ABLZ27	0.2426
328	ABLZ15	ABLZ28	0.2022
329	ABLZ15	ABLZ29	0.0433
330	ABLZ15	ABLZ30	0.62932
331	ABLZ16	ABLZ17	0
332	ABLZ16	ABLZ18	0.0335
333	ABLZ16	ABLZ19	0.4822
334	ABLZ16	ABLZ20	0
335	ABLZ16	ABLZ21	0
336	ABLZ16	ABLZ22	0
337	ABLZ16	ABLZ23	0.05
338	ABLZ16	ABLZ24	0.7876
339	ABLZ16	ABLZ25	0.226
340	ABLZ16	ABLZ26	0
341	ABLZ16	ABLZ27	0
342	ABLZ16	ABLZ28	0.4045
343	ABLZ16	ABLZ29	0
344	ABLZ16	ABLZ30	0.2996
345	ABLZ17	ABLZ18	0.4233
346	ABLZ17	ABLZ19	0.0011
347	ABLZ17	ABLZ20	0
348	ABLZ17	ABLZ21	0
349	ABLZ17	ABLZ22	0
350	ABLZ17	ABLZ23	0.0094
351	ABLZ17	ABLZ24	0.0811
352	ABLZ17	ABLZ25	0.3178
353	ABLZ17	ABLZ26	0.1597
354	ABLZ17	ABLZ27	0.2053
355	ABLZ17	ABLZ28	0.0821
356	ABLZ17	ABLZ29	0.0687
357	ABLZ17	ABLZ30	0.2727
358	ABLZ18	ABLZ19	0.0601
359	ABLZ18	ABLZ20	0
360	ABLZ18	ABLZ21	0
361	ABLZ18	ABLZ22	0.1203
362	ABLZ18	ABLZ23	0
363	ABLZ18	ABLZ24	0
364	ABLZ18	ABLZ25	0.1327
365	ABLZ18	ABLZ26	0.4847
366	ABLZ18	ABLZ27	0.4108
367	ABLZ18	ABLZ28	0.1671
368	ABLZ18	ABLZ29	0
369	ABLZ18	ABLZ30	0
370	ABLZ19	ABLZ20	0.0324
371	ABLZ19	ABLZ21	0
372	ABLZ19	ABLZ22	0
373	ABLZ19	ABLZ23	0
374	ABLZ19	ABLZ24	0.2373
375	ABLZ19	ABLZ25	0.0024
376	ABLZ19	ABLZ26	0.1638
377	ABLZ19	ABLZ27	0.2237
378	ABLZ19	ABLZ28	0.5738
379	ABLZ19	ABLZ29	0
380	ABLZ19	ABLZ30	0.2519
381	ABLZ20	ABLZ21	0.263
382	ABLZ20	ABLZ22	0
383	ABLZ20	ABLZ23	0.1452
384	ABLZ20	ABLZ24	0.0024
385	ABLZ20	ABLZ25	0
386	ABLZ20	ABLZ26	0.1561
387	ABLZ20	ABLZ27	0
388	ABLZ20	ABLZ28	0.0644
389	ABLZ20	ABLZ29	0.5345
390	ABLZ20	ABLZ30	0.0645
391	ABLZ21	ABLZ22	0.3539
392	ABLZ21	ABLZ23	0.0148
393	ABLZ21	ABLZ24	0
394	ABLZ21	ABLZ25	0
395	ABLZ21	ABLZ26	0.0048
396	ABLZ21	ABLZ27	0
397	ABLZ21	ABLZ28	0
398	ABLZ21	ABLZ29	0.5182
399	ABLZ21	ABLZ30	0
400	ABLZ22	ABLZ23	0.2284
401	ABLZ22	ABLZ24	0
402	ABLZ22	ABLZ25	0
403	ABLZ22	ABLZ26	0
404	ABLZ22	ABLZ27	0
405	ABLZ22	ABLZ28	0.0025
406	ABLZ22	ABLZ29	0
407	ABLZ22	ABLZ30	0
408	ABLZ23	ABLZ24	0.017
409	ABLZ23	ABLZ25	0
410	ABLZ23	ABLZ26	0
411	ABLZ23	ABLZ27	0
412	ABLZ23	ABLZ28	0.0364
413	ABLZ23	ABLZ29	0.2701
414	ABLZ23	ABLZ30	0
415	ABLZ24	ABLZ25	0.1635
416	ABLZ24	ABLZ26	0
417	ABLZ24	ABLZ27	0
418	ABLZ24	ABLZ28	0.2351
419	ABLZ24	ABLZ29	0
420	ABLZ24	ABLZ30	0.3539
421	ABLZ25	ABLZ26	0.1261
422	ABLZ25	ABLZ27	0.1193
423	ABLZ25	ABLZ28	0
424	ABLZ25	ABLZ29	0
425	ABLZ25	ABLZ30	0.1397
426	ABLZ26	ABLZ27	0.2396
427	ABLZ26	ABLZ28	0.3141
428	ABLZ26	ABLZ29	0.0785
429	ABLZ26	ABLZ30	0.0631
430	ABLZ27	ABLZ28	0.2909
431	ABLZ27	ABLZ29	0.0451
432	ABLZ27	ABLZ30	0.0344
433	ABLZ28	ABLZ29	0
434	ABLZ28	ABLZ30	0.3828
435	ABLZ29	ABLZ30	0
mean relateness index			0.0876033

## Sheet: F4-FL
Pair	Ind1	Ind2	TrioEst
1	ACSZ1	ACSZ2	0
2	ACSZ1	ACSZ3	0.0944
3	ACSZ1	ACSZ4	0.2477
4	ACSZ1	ACSZ5	0.2471
5	ACSZ1	ACSZ6	0.3222
6	ACSZ1	ACSZ7	0.0141
7	ACSZ1	ACSZ8	0
8	ACSZ1	ACSZ9	0.2582
9	ACSZ1	ACSZ10	0.0316
10	ACSZ1	ACSZ11	0.0612
11	ACSZ1	ACSZ12	0
12	ACSZ1	ACSZ13	0.0741
13	ACSZ1	ACSZ14	0.2037
14	ACSZ1	ACSZ15	0
15	ACSZ1	ACSZ16	0.1575
16	ACSZ1	ACSZ17	0.0107
17	ACSZ1	ACSZ18	0.1224
18	ACSZ1	ACSZ19	0.0492
19	ACSZ1	ACSZ20	0
20	ACSZ1	ACSZ21	0.1567
21	ACSZ1	ACSZ22	0.0573
22	ACSZ1	ACSZ23	0.1938
23	ACSZ1	ACSZ24	0.2472
24	ACSZ1	ACSZ25	0.3212
25	ACSZ1	ACSZ26	0.0405
26	ACSZ1	ACSZ27	0.2582
27	ACSZ1	ACSZ28	0.0302
28	ACSZ1	ACSZ29	0.0612
29	ACSZ1	ACSZ30	0.0843
30	ACSZ2	ACSZ3	0.0657
31	ACSZ2	ACSZ4	0
32	ACSZ2	ACSZ5	0.0247
33	ACSZ2	ACSZ6	0
34	ACSZ2	ACSZ7	0
35	ACSZ2	ACSZ8	0
36	ACSZ2	ACSZ9	0
37	ACSZ2	ACSZ10	0
38	ACSZ2	ACSZ11	0
39	ACSZ2	ACSZ12	0.3343
40	ACSZ2	ACSZ13	0.0114
41	ACSZ2	ACSZ14	0
42	ACSZ2	ACSZ15	0.0775
43	ACSZ2	ACSZ16	0
44	ACSZ2	ACSZ17	0
45	ACSZ2	ACSZ18	0.0399
46	ACSZ2	ACSZ19	0.0505
47	ACSZ2	ACSZ20	0.0775
48	ACSZ2	ACSZ21	0
49	ACSZ2	ACSZ22	0.0581
50	ACSZ2	ACSZ23	0
51	ACSZ2	ACSZ24	0.0247
52	ACSZ2	ACSZ25	0
53	ACSZ2	ACSZ26	0
54	ACSZ2	ACSZ27	0.3524
55	ACSZ2	ACSZ28	0
56	ACSZ2	ACSZ29	0
57	ACSZ2	ACSZ30	0
58	ACSZ3	ACSZ4	0.1461
59	ACSZ3	ACSZ5	0.0255
60	ACSZ3	ACSZ6	0.1617
61	ACSZ3	ACSZ7	0
62	ACSZ3	ACSZ8	0
63	ACSZ3	ACSZ9	0.0214
64	ACSZ3	ACSZ10	0
65	ACSZ3	ACSZ11	0.125
66	ACSZ3	ACSZ12	0
67	ACSZ3	ACSZ13	0.0679
68	ACSZ3	ACSZ14	0.1959
69	ACSZ3	ACSZ15	0.0393
70	ACSZ3	ACSZ16	0.2579
71	ACSZ3	ACSZ17	0.0203
72	ACSZ3	ACSZ18	0
73	ACSZ3	ACSZ19	0
74	ACSZ3	ACSZ20	0.0393
75	ACSZ3	ACSZ21	0.2581
76	ACSZ3	ACSZ22	0.6752
77	ACSZ3	ACSZ23	0
78	ACSZ3	ACSZ24	0.0255
79	ACSZ3	ACSZ25	0.1618
80	ACSZ3	ACSZ26	0.2027
81	ACSZ3	ACSZ27	0.0215
82	ACSZ3	ACSZ28	0
83	ACSZ3	ACSZ29	0
84	ACSZ3	ACSZ30	0
85	ACSZ4	ACSZ5	0.1716
86	ACSZ4	ACSZ6	0
87	ACSZ4	ACSZ7	0.1725
88	ACSZ4	ACSZ8	0.2263
89	ACSZ4	ACSZ9	0
90	ACSZ4	ACSZ10	0.0735
91	ACSZ4	ACSZ11	0.0406
92	ACSZ4	ACSZ12	0.0373
93	ACSZ4	ACSZ13	0.0605
94	ACSZ4	ACSZ14	0
95	ACSZ4	ACSZ15	0.4676
96	ACSZ4	ACSZ16	0.2587
97	ACSZ4	ACSZ17	0
98	ACSZ4	ACSZ18	0.0595
99	ACSZ4	ACSZ19	0
100	ACSZ4	ACSZ20	0.4676
101	ACSZ4	ACSZ21	0.2586
102	ACSZ4	ACSZ22	0
103	ACSZ4	ACSZ23	0.5969
104	ACSZ4	ACSZ24	0.172
105	ACSZ4	ACSZ25	0
106	ACSZ4	ACSZ26	0.4493
107	ACSZ4	ACSZ27	0
108	ACSZ4	ACSZ28	0.2716
109	ACSZ4	ACSZ29	0
110	ACSZ4	ACSZ30	0
111	ACSZ5	ACSZ6	0.0733
112	ACSZ5	ACSZ7	0.0428
113	ACSZ5	ACSZ8	0.2378
114	ACSZ5	ACSZ9	0.0498
115	ACSZ5	ACSZ10	0.0716
116	ACSZ5	ACSZ11	0.0809
117	ACSZ5	ACSZ12	0
118	ACSZ5	ACSZ13	0.0568
119	ACSZ5	ACSZ14	0
120	ACSZ5	ACSZ15	0.0258
121	ACSZ5	ACSZ16	0
122	ACSZ5	ACSZ17	0
123	ACSZ5	ACSZ18	0.3655
124	ACSZ5	ACSZ19	0.1245
125	ACSZ5	ACSZ20	0
126	ACSZ5	ACSZ21	0
127	ACSZ5	ACSZ22	0.0255
128	ACSZ5	ACSZ23	0.1582
129	ACSZ5	ACSZ24	0.6547
130	ACSZ5	ACSZ25	0.0733
131	ACSZ5	ACSZ26	0.1301
132	ACSZ5	ACSZ27	0
133	ACSZ5	ACSZ28	0
134	ACSZ5	ACSZ29	0.0809
135	ACSZ5	ACSZ30	0.1506
136	ACSZ6	ACSZ7	0.0338
137	ACSZ6	ACSZ8	0.1753
138	ACSZ6	ACSZ9	0.0397
139	ACSZ6	ACSZ10	0
140	ACSZ6	ACSZ11	0.1697
141	ACSZ6	ACSZ12	0
142	ACSZ6	ACSZ13	0
143	ACSZ6	ACSZ14	0
144	ACSZ6	ACSZ15	0.0381
145	ACSZ6	ACSZ16	0.2829
146	ACSZ6	ACSZ17	0.0127
147	ACSZ6	ACSZ18	0.1348
148	ACSZ6	ACSZ19	0
149	ACSZ6	ACSZ20	0.0381
150	ACSZ6	ACSZ21	0.2829
151	ACSZ6	ACSZ22	0.0348
152	ACSZ6	ACSZ23	0
153	ACSZ6	ACSZ24	0.0721
154	ACSZ6	ACSZ25	0.75
155	ACSZ6	ACSZ26	0.0338
156	ACSZ6	ACSZ27	0.0408
157	ACSZ6	ACSZ28	0.0037
158	ACSZ6	ACSZ29	0.0234
159	ACSZ6	ACSZ30	0
160	ACSZ7	ACSZ8	0.5772
161	ACSZ7	ACSZ9	0
162	ACSZ7	ACSZ10	0
163	ACSZ7	ACSZ11	0.0262
164	ACSZ7	ACSZ12	0
165	ACSZ7	ACSZ13	0.0398
166	ACSZ7	ACSZ14	0
167	ACSZ7	ACSZ15	0.4793
168	ACSZ7	ACSZ16	0
169	ACSZ7	ACSZ17	0
170	ACSZ7	ACSZ18	0
171	ACSZ7	ACSZ19	0
172	ACSZ7	ACSZ20	0.4793
173	ACSZ7	ACSZ21	0
174	ACSZ7	ACSZ22	0.0911
175	ACSZ7	ACSZ23	0.4661
176	ACSZ7	ACSZ24	0.0428
177	ACSZ7	ACSZ25	0.0338
178	ACSZ7	ACSZ26	0.7295
179	ACSZ7	ACSZ27	0
180	ACSZ7	ACSZ28	0
181	ACSZ7	ACSZ29	0.0179
182	ACSZ7	ACSZ30	0.0312
183	ACSZ8	ACSZ9	0.0289
184	ACSZ8	ACSZ10	0
185	ACSZ8	ACSZ11	0.1159
186	ACSZ8	ACSZ12	0.0435
187	ACSZ8	ACSZ13	0.0398
188	ACSZ8	ACSZ14	0
189	ACSZ8	ACSZ15	0.2157
190	ACSZ8	ACSZ16	0
191	ACSZ8	ACSZ17	0
192	ACSZ8	ACSZ18	0
193	ACSZ8	ACSZ19	0
194	ACSZ8	ACSZ20	0.2157
195	ACSZ8	ACSZ21	0
196	ACSZ8	ACSZ22	0
197	ACSZ8	ACSZ23	0.0385
198	ACSZ8	ACSZ24	0.2377
199	ACSZ8	ACSZ25	0.1754
200	ACSZ8	ACSZ26	0.6665
201	ACSZ8	ACSZ27	0.0176
202	ACSZ8	ACSZ28	0
203	ACSZ8	ACSZ29	0.0596
204	ACSZ8	ACSZ30	0.0572
205	ACSZ9	ACSZ10	0
206	ACSZ9	ACSZ11	0.0388
207	ACSZ9	ACSZ12	0
208	ACSZ9	ACSZ13	0.0567
209	ACSZ9	ACSZ14	0.1698
210	ACSZ9	ACSZ15	0
211	ACSZ9	ACSZ16	0
212	ACSZ9	ACSZ17	0.1468
213	ACSZ9	ACSZ18	0.0086
214	ACSZ9	ACSZ19	0.2648
215	ACSZ9	ACSZ20	0
216	ACSZ9	ACSZ21	0
217	ACSZ9	ACSZ22	0
218	ACSZ9	ACSZ23	0
219	ACSZ9	ACSZ24	0.0498
220	ACSZ9	ACSZ25	0.0397
221	ACSZ9	ACSZ26	0
222	ACSZ9	ACSZ27	0.7426
223	ACSZ9	ACSZ28	0
224	ACSZ9	ACSZ29	0.0387
225	ACSZ9	ACSZ30	0.0551
226	ACSZ10	ACSZ11	0.1146
227	ACSZ10	ACSZ12	0
228	ACSZ10	ACSZ13	0.31
229	ACSZ10	ACSZ14	0.2091
230	ACSZ10	ACSZ15	0.0178
231	ACSZ10	ACSZ16	0.0273
232	ACSZ10	ACSZ17	0.0545
233	ACSZ10	ACSZ18	0.4241
234	ACSZ10	ACSZ19	0.059
235	ACSZ10	ACSZ20	0.0178
236	ACSZ10	ACSZ21	0.0273
237	ACSZ10	ACSZ22	0
238	ACSZ10	ACSZ23	0.0737
239	ACSZ10	ACSZ24	0.2714
240	ACSZ10	ACSZ25	0
241	ACSZ10	ACSZ26	0
242	ACSZ10	ACSZ27	0
243	ACSZ10	ACSZ28	0.749
244	ACSZ10	ACSZ29	0.1183
245	ACSZ10	ACSZ30	0.149
246	ACSZ11	ACSZ12	0
247	ACSZ11	ACSZ13	0
248	ACSZ11	ACSZ14	0.0762
249	ACSZ11	ACSZ15	0.0797
250	ACSZ11	ACSZ16	0.0379
251	ACSZ11	ACSZ17	0.0081
252	ACSZ11	ACSZ18	0.0279
253	ACSZ11	ACSZ19	0.05
254	ACSZ11	ACSZ20	0.0797
255	ACSZ11	ACSZ21	0.0378
256	ACSZ11	ACSZ22	0
257	ACSZ11	ACSZ23	0
258	ACSZ11	ACSZ24	0.0809
259	ACSZ11	ACSZ25	0.1696
260	ACSZ11	ACSZ26	0.0262
261	ACSZ11	ACSZ27	0.0199
262	ACSZ11	ACSZ28	0.0643
263	ACSZ11	ACSZ29	0.7895
264	ACSZ11	ACSZ30	0.6146
265	ACSZ12	ACSZ13	0.0793
266	ACSZ12	ACSZ14	0
267	ACSZ12	ACSZ15	0.5273
268	ACSZ12	ACSZ16	0
269	ACSZ12	ACSZ17	0
270	ACSZ12	ACSZ18	0.1225
271	ACSZ12	ACSZ19	0.0084
272	ACSZ12	ACSZ20	0.5273
273	ACSZ12	ACSZ21	0
274	ACSZ12	ACSZ22	0.025
275	ACSZ12	ACSZ23	0
276	ACSZ12	ACSZ24	0
277	ACSZ12	ACSZ25	0.2005
278	ACSZ12	ACSZ26	0
279	ACSZ12	ACSZ27	0
280	ACSZ12	ACSZ28	0.3201
281	ACSZ12	ACSZ29	0
282	ACSZ12	ACSZ30	0
283	ACSZ13	ACSZ14	0.0729
284	ACSZ13	ACSZ15	0.0677
285	ACSZ13	ACSZ16	0
286	ACSZ13	ACSZ17	0
287	ACSZ13	ACSZ18	0.125
288	ACSZ13	ACSZ19	0
289	ACSZ13	ACSZ20	0.0677
290	ACSZ13	ACSZ21	0
291	ACSZ13	ACSZ22	0
292	ACSZ13	ACSZ23	0.0605
293	ACSZ13	ACSZ24	0.0568
294	ACSZ13	ACSZ25	0
295	ACSZ13	ACSZ26	0.0398
296	ACSZ13	ACSZ27	0
297	ACSZ13	ACSZ28	0.1911
298	ACSZ13	ACSZ29	0
299	ACSZ13	ACSZ30	0
300	ACSZ14	ACSZ15	0
301	ACSZ14	ACSZ16	0.1415
302	ACSZ14	ACSZ17	0.2694
303	ACSZ14	ACSZ18	0.0105
304	ACSZ14	ACSZ19	0.2819
305	ACSZ14	ACSZ20	0
306	ACSZ14	ACSZ21	0.1413
307	ACSZ14	ACSZ22	0.1958
308	ACSZ14	ACSZ23	0
309	ACSZ14	ACSZ24	0
310	ACSZ14	ACSZ25	0
311	ACSZ14	ACSZ26	0
312	ACSZ14	ACSZ27	0.1881
313	ACSZ14	ACSZ28	0.0091
314	ACSZ14	ACSZ29	0.076
315	ACSZ14	ACSZ30	0.0792
316	ACSZ15	ACSZ16	0.2809
317	ACSZ15	ACSZ17	0
318	ACSZ15	ACSZ18	0
319	ACSZ15	ACSZ19	0
320	ACSZ15	ACSZ20	0.75
321	ACSZ15	ACSZ21	0.2809
322	ACSZ15	ACSZ22	0
323	ACSZ15	ACSZ23	0.239
324	ACSZ15	ACSZ24	0
325	ACSZ15	ACSZ25	0.0381
326	ACSZ15	ACSZ26	0.4808
327	ACSZ15	ACSZ27	0
328	ACSZ15	ACSZ28	0
329	ACSZ15	ACSZ29	0.0797
330	ACSZ15	ACSZ30	0.0797
331	ACSZ16	ACSZ17	0.2125
332	ACSZ16	ACSZ18	0.1919
333	ACSZ16	ACSZ19	0.0283
334	ACSZ16	ACSZ20	0.2812
335	ACSZ16	ACSZ21	0.6459
336	ACSZ16	ACSZ22	0.0556
337	ACSZ16	ACSZ23	0.171
338	ACSZ16	ACSZ24	0
339	ACSZ16	ACSZ25	0.2828
340	ACSZ16	ACSZ26	0
341	ACSZ16	ACSZ27	0
342	ACSZ16	ACSZ28	0.0275
343	ACSZ16	ACSZ29	0.0378
344	ACSZ16	ACSZ30	0.0123
345	ACSZ17	ACSZ18	0.2002
346	ACSZ17	ACSZ19	0.1992
347	ACSZ17	ACSZ20	0
348	ACSZ17	ACSZ21	0.2124
349	ACSZ17	ACSZ22	0.0203
350	ACSZ17	ACSZ23	0
351	ACSZ17	ACSZ24	0
352	ACSZ17	ACSZ25	0.0127
353	ACSZ17	ACSZ26	0
354	ACSZ17	ACSZ27	0.1468
355	ACSZ17	ACSZ28	0.0336
356	ACSZ17	ACSZ29	0.0081
357	ACSZ17	ACSZ30	0.0647
358	ACSZ18	ACSZ19	0.0318
359	ACSZ18	ACSZ20	0
360	ACSZ18	ACSZ21	0.1915
361	ACSZ18	ACSZ22	0
362	ACSZ18	ACSZ23	0
363	ACSZ18	ACSZ24	0
364	ACSZ18	ACSZ25	0.1355
365	ACSZ18	ACSZ26	0
366	ACSZ18	ACSZ27	0.0086
367	ACSZ18	ACSZ28	0.4292
368	ACSZ18	ACSZ29	0.0279
369	ACSZ18	ACSZ30	0.0278
370	ACSZ19	ACSZ20	0
371	ACSZ19	ACSZ21	0.0283
372	ACSZ19	ACSZ22	0
373	ACSZ19	ACSZ23	0
374	ACSZ19	ACSZ24	0.1243
375	ACSZ19	ACSZ25	0
376	ACSZ19	ACSZ26	0
377	ACSZ19	ACSZ27	0.2075
378	ACSZ19	ACSZ28	0.0318
379	ACSZ19	ACSZ29	0.05
380	ACSZ19	ACSZ30	0.0595
381	ACSZ20	ACSZ21	0.2809
382	ACSZ20	ACSZ22	0
383	ACSZ20	ACSZ23	0.239
384	ACSZ20	ACSZ24	0
385	ACSZ20	ACSZ25	0.0381
386	ACSZ20	ACSZ26	0.4808
387	ACSZ20	ACSZ27	0
388	ACSZ20	ACSZ28	0
389	ACSZ20	ACSZ29	0.0797
390	ACSZ20	ACSZ30	0.0797
391	ACSZ21	ACSZ22	0.0556
392	ACSZ21	ACSZ23	0.171
393	ACSZ21	ACSZ24	0
394	ACSZ21	ACSZ25	0.2829
395	ACSZ21	ACSZ26	0
396	ACSZ21	ACSZ27	0
397	ACSZ21	ACSZ28	0.0275
398	ACSZ21	ACSZ29	0.0379
399	ACSZ21	ACSZ30	0.0123
400	ACSZ22	ACSZ23	0.3303
401	ACSZ22	ACSZ24	0.0255
402	ACSZ22	ACSZ25	0.0348
403	ACSZ22	ACSZ26	0
404	ACSZ22	ACSZ27	0
405	ACSZ22	ACSZ28	0
406	ACSZ22	ACSZ29	0.0411
407	ACSZ22	ACSZ30	0
408	ACSZ23	ACSZ24	0.1372
409	ACSZ23	ACSZ25	0
410	ACSZ23	ACSZ26	0.0854
411	ACSZ23	ACSZ27	0
412	ACSZ23	ACSZ28	0.2394
413	ACSZ23	ACSZ29	0.1235
414	ACSZ23	ACSZ30	0
415	ACSZ24	ACSZ25	0.0733
416	ACSZ24	ACSZ26	0.1301
417	ACSZ24	ACSZ27	0
418	ACSZ24	ACSZ28	0
419	ACSZ24	ACSZ29	0.0809
420	ACSZ24	ACSZ30	0.1506
421	ACSZ25	ACSZ26	0.0338
422	ACSZ25	ACSZ27	0.0408
423	ACSZ25	ACSZ28	0.0037
424	ACSZ25	ACSZ29	0.0234
425	ACSZ25	ACSZ30	0
426	ACSZ26	ACSZ27	0.0425
427	ACSZ26	ACSZ28	0
428	ACSZ26	ACSZ29	0.0179
429	ACSZ26	ACSZ30	0.0312
430	ACSZ27	ACSZ28	0
431	ACSZ27	ACSZ29	0.0199
432	ACSZ27	ACSZ30	0.0234
433	ACSZ28	ACSZ29	0.2086
434	ACSZ28	ACSZ30	0.0731
435	ACSZ29	ACSZ30	0.8184
mean relateness index			0.0953301

## Sheet: F5-FL
Pair	Ind1	Ind2	TrioEst
1	ADFJ1	ADFJ2	0.0537
2	ADFJ1	ADFJ3	0
3	ADFJ1	ADFJ4	0.2293
4	ADFJ1	ADFJ5	0.1721
5	ADFJ1	ADFJ6	0.1715
6	ADFJ1	ADFJ7	0.2665
7	ADFJ1	ADFJ8	0.1276
8	ADFJ1	ADFJ9	0.0128
9	ADFJ1	ADFJ10	0.3208
10	ADFJ1	ADFJ11	0
11	ADFJ1	ADFJ12	0.0665
12	ADFJ1	ADFJ13	0
13	ADFJ1	ADFJ14	0.0295
14	ADFJ1	ADFJ15	0.5506
15	ADFJ1	ADFJ16	0.5551
16	ADFJ1	ADFJ17	0
17	ADFJ1	ADFJ18	0.123
18	ADFJ1	ADFJ19	0.0755
19	ADFJ1	ADFJ20	0.3962
20	ADFJ1	ADFJ21	0.5553
21	ADFJ1	ADFJ22	0
22	ADFJ1	ADFJ23	0.4196
23	ADFJ1	ADFJ24	0.2086
24	ADFJ1	ADFJ25	0
25	ADFJ1	ADFJ26	0
26	ADFJ1	ADFJ27	0.3186
27	ADFJ1	ADFJ28	0.4228
28	ADFJ1	ADFJ29	0.0912
29	ADFJ1	ADFJ30	0.0027
30	ADFJ2	ADFJ3	0.0152
31	ADFJ2	ADFJ4	0.1472
32	ADFJ2	ADFJ5	0.0068
33	ADFJ2	ADFJ6	0
34	ADFJ2	ADFJ7	0.183
35	ADFJ2	ADFJ8	0.0318
36	ADFJ2	ADFJ9	0.413
37	ADFJ2	ADFJ10	0
38	ADFJ2	ADFJ11	0
39	ADFJ2	ADFJ12	0.005
40	ADFJ2	ADFJ13	0
41	ADFJ2	ADFJ14	0.0695
42	ADFJ2	ADFJ15	0
43	ADFJ2	ADFJ16	0.0756
44	ADFJ2	ADFJ17	0
45	ADFJ2	ADFJ18	0
46	ADFJ2	ADFJ19	0
47	ADFJ2	ADFJ20	0
48	ADFJ2	ADFJ21	0.0738
49	ADFJ2	ADFJ22	0
50	ADFJ2	ADFJ23	0.0015
51	ADFJ2	ADFJ24	0.894
52	ADFJ2	ADFJ25	0.0152
53	ADFJ2	ADFJ26	0.1467
54	ADFJ2	ADFJ27	0
55	ADFJ2	ADFJ28	0.1194
56	ADFJ2	ADFJ29	0
57	ADFJ2	ADFJ30	0.338
58	ADFJ3	ADFJ4	0.1447
59	ADFJ3	ADFJ5	0.25
60	ADFJ3	ADFJ6	0
61	ADFJ3	ADFJ7	0
62	ADFJ3	ADFJ8	0
63	ADFJ3	ADFJ9	0.0863
64	ADFJ3	ADFJ10	0
65	ADFJ3	ADFJ11	0.0828
66	ADFJ3	ADFJ12	0.112
67	ADFJ3	ADFJ13	0.0711
68	ADFJ3	ADFJ14	0
69	ADFJ3	ADFJ15	0.0429
70	ADFJ3	ADFJ16	0.0461
71	ADFJ3	ADFJ17	0
72	ADFJ3	ADFJ18	0.0944
73	ADFJ3	ADFJ19	0
74	ADFJ3	ADFJ20	0.0429
75	ADFJ3	ADFJ21	0
76	ADFJ3	ADFJ22	0
77	ADFJ3	ADFJ23	0
78	ADFJ3	ADFJ24	0.0133
79	ADFJ3	ADFJ25	0.75
80	ADFJ3	ADFJ26	0.1165
81	ADFJ3	ADFJ27	0
82	ADFJ3	ADFJ28	0
83	ADFJ3	ADFJ29	0
84	ADFJ3	ADFJ30	0.1787
85	ADFJ4	ADFJ5	0
86	ADFJ4	ADFJ6	0
87	ADFJ4	ADFJ7	0
88	ADFJ4	ADFJ8	0.0512
89	ADFJ4	ADFJ9	0.1547
90	ADFJ4	ADFJ10	0.0213
91	ADFJ4	ADFJ11	0
92	ADFJ4	ADFJ12	0
93	ADFJ4	ADFJ13	0.2643
94	ADFJ4	ADFJ14	0.415
95	ADFJ4	ADFJ15	0.0621
96	ADFJ4	ADFJ16	0
97	ADFJ4	ADFJ17	0
98	ADFJ4	ADFJ18	0
99	ADFJ4	ADFJ19	0.0398
100	ADFJ4	ADFJ20	0.0122
101	ADFJ4	ADFJ21	0
102	ADFJ4	ADFJ22	0
103	ADFJ4	ADFJ23	0.0742
104	ADFJ4	ADFJ24	0.1145
105	ADFJ4	ADFJ25	0.1446
106	ADFJ4	ADFJ26	0.5409
107	ADFJ4	ADFJ27	0
108	ADFJ4	ADFJ28	0
109	ADFJ4	ADFJ29	0.0359
110	ADFJ4	ADFJ30	0.149
111	ADFJ5	ADFJ6	0.2317
112	ADFJ5	ADFJ7	0
113	ADFJ5	ADFJ8	0
114	ADFJ5	ADFJ9	0
115	ADFJ5	ADFJ10	0.092
116	ADFJ5	ADFJ11	0.0623
117	ADFJ5	ADFJ12	0.4157
118	ADFJ5	ADFJ13	0.0167
119	ADFJ5	ADFJ14	0.0354
120	ADFJ5	ADFJ15	0.0163
121	ADFJ5	ADFJ16	0
122	ADFJ5	ADFJ17	0.3952
123	ADFJ5	ADFJ18	0
124	ADFJ5	ADFJ19	0.3333
125	ADFJ5	ADFJ20	0
126	ADFJ5	ADFJ21	0
127	ADFJ5	ADFJ22	0.3952
128	ADFJ5	ADFJ23	0.0888
129	ADFJ5	ADFJ24	0.0376
130	ADFJ5	ADFJ25	0
131	ADFJ5	ADFJ26	0
132	ADFJ5	ADFJ27	0.3283
133	ADFJ5	ADFJ28	0.2619
134	ADFJ5	ADFJ29	0
135	ADFJ5	ADFJ30	0.0031
136	ADFJ6	ADFJ7	0.0658
137	ADFJ6	ADFJ8	0.0412
138	ADFJ6	ADFJ9	0.1299
139	ADFJ6	ADFJ10	0
140	ADFJ6	ADFJ11	0.0715
141	ADFJ6	ADFJ12	0.2203
142	ADFJ6	ADFJ13	0
143	ADFJ6	ADFJ14	0.098
144	ADFJ6	ADFJ15	0
145	ADFJ6	ADFJ16	0.1879
146	ADFJ6	ADFJ17	0.2066
147	ADFJ6	ADFJ18	0.0387
148	ADFJ6	ADFJ19	0.1712
149	ADFJ6	ADFJ20	0
150	ADFJ6	ADFJ21	0.0677
151	ADFJ6	ADFJ22	0.0498
152	ADFJ6	ADFJ23	0.0846
153	ADFJ6	ADFJ24	0
154	ADFJ6	ADFJ25	0
155	ADFJ6	ADFJ26	0.0525
156	ADFJ6	ADFJ27	0.8162
157	ADFJ6	ADFJ28	0.0654
158	ADFJ6	ADFJ29	0.1164
159	ADFJ6	ADFJ30	0.127
160	ADFJ7	ADFJ8	0.5756
161	ADFJ7	ADFJ9	0.0554
162	ADFJ7	ADFJ10	0
163	ADFJ7	ADFJ11	0
164	ADFJ7	ADFJ12	0
165	ADFJ7	ADFJ13	0.1267
166	ADFJ7	ADFJ14	0.1125
167	ADFJ7	ADFJ15	0
168	ADFJ7	ADFJ16	0.4839
169	ADFJ7	ADFJ17	0.0219
170	ADFJ7	ADFJ18	0.0443
171	ADFJ7	ADFJ19	0.0192
172	ADFJ7	ADFJ20	0.1271
173	ADFJ7	ADFJ21	0.4829
174	ADFJ7	ADFJ22	0.0219
175	ADFJ7	ADFJ23	0.2487
176	ADFJ7	ADFJ24	0.0924
177	ADFJ7	ADFJ25	0
178	ADFJ7	ADFJ26	0
179	ADFJ7	ADFJ27	0.0657
180	ADFJ7	ADFJ28	0.7878
181	ADFJ7	ADFJ29	0.6224
182	ADFJ7	ADFJ30	0.0462
183	ADFJ8	ADFJ9	0.1371
184	ADFJ8	ADFJ10	0
185	ADFJ8	ADFJ11	0
186	ADFJ8	ADFJ12	0
187	ADFJ8	ADFJ13	0.2135
188	ADFJ8	ADFJ14	0.0454
189	ADFJ8	ADFJ15	0
190	ADFJ8	ADFJ16	0.0336
191	ADFJ8	ADFJ17	0.2228
192	ADFJ8	ADFJ18	0.0012
193	ADFJ8	ADFJ19	0
194	ADFJ8	ADFJ20	0.0672
195	ADFJ8	ADFJ21	0.2243
196	ADFJ8	ADFJ22	0.2228
197	ADFJ8	ADFJ23	0.1461
198	ADFJ8	ADFJ24	0.0042
199	ADFJ8	ADFJ25	0
200	ADFJ8	ADFJ26	0
201	ADFJ8	ADFJ27	0.0428
202	ADFJ8	ADFJ28	0.3767
203	ADFJ8	ADFJ29	0.6796
204	ADFJ8	ADFJ30	0
205	ADFJ9	ADFJ10	0.2854
206	ADFJ9	ADFJ11	0
207	ADFJ9	ADFJ12	0
208	ADFJ9	ADFJ13	0.0492
209	ADFJ9	ADFJ14	0
210	ADFJ9	ADFJ15	0
211	ADFJ9	ADFJ16	0
212	ADFJ9	ADFJ17	0.1302
213	ADFJ9	ADFJ18	0.0558
214	ADFJ9	ADFJ19	0
215	ADFJ9	ADFJ20	0.0536
216	ADFJ9	ADFJ21	0.156
217	ADFJ9	ADFJ22	0
218	ADFJ9	ADFJ23	0
219	ADFJ9	ADFJ24	0.0703
220	ADFJ9	ADFJ25	0.0867
221	ADFJ9	ADFJ26	0.2907
222	ADFJ9	ADFJ27	0.1789
223	ADFJ9	ADFJ28	0.0669
224	ADFJ9	ADFJ29	0
225	ADFJ9	ADFJ30	0.7258
226	ADFJ10	ADFJ11	0.1564
227	ADFJ10	ADFJ12	0.0387
228	ADFJ10	ADFJ13	0
229	ADFJ10	ADFJ14	0.1151
230	ADFJ10	ADFJ15	0.199
231	ADFJ10	ADFJ16	0
232	ADFJ10	ADFJ17	0
233	ADFJ10	ADFJ18	0
234	ADFJ10	ADFJ19	0.1839
235	ADFJ10	ADFJ20	0.1565
236	ADFJ10	ADFJ21	0.0031
237	ADFJ10	ADFJ22	0
238	ADFJ10	ADFJ23	0.2179
239	ADFJ10	ADFJ24	0.0754
240	ADFJ10	ADFJ25	0
241	ADFJ10	ADFJ26	0.1237
242	ADFJ10	ADFJ27	0
243	ADFJ10	ADFJ28	0.0019
244	ADFJ10	ADFJ29	0
245	ADFJ10	ADFJ30	0.334
246	ADFJ11	ADFJ12	0.1012
247	ADFJ11	ADFJ13	0.0968
248	ADFJ11	ADFJ14	0.02
249	ADFJ11	ADFJ15	0
250	ADFJ11	ADFJ16	0
251	ADFJ11	ADFJ17	0
252	ADFJ11	ADFJ18	0.1777
253	ADFJ11	ADFJ19	0
254	ADFJ11	ADFJ20	0.2001
255	ADFJ11	ADFJ21	0
256	ADFJ11	ADFJ22	0
257	ADFJ11	ADFJ23	0.125
258	ADFJ11	ADFJ24	0
259	ADFJ11	ADFJ25	0.0828
260	ADFJ11	ADFJ26	0
261	ADFJ11	ADFJ27	0.0715
262	ADFJ11	ADFJ28	0
263	ADFJ11	ADFJ29	0
264	ADFJ11	ADFJ30	0
265	ADFJ12	ADFJ13	0.189
266	ADFJ12	ADFJ14	0.128
267	ADFJ12	ADFJ15	0
268	ADFJ12	ADFJ16	0
269	ADFJ12	ADFJ17	0.2958
270	ADFJ12	ADFJ18	0.06
271	ADFJ12	ADFJ19	0.4794
272	ADFJ12	ADFJ20	0
273	ADFJ12	ADFJ21	0
274	ADFJ12	ADFJ22	0.1766
275	ADFJ12	ADFJ23	0.0491
276	ADFJ12	ADFJ24	0
277	ADFJ12	ADFJ25	0.112
278	ADFJ12	ADFJ26	0
279	ADFJ12	ADFJ27	0.1221
280	ADFJ12	ADFJ28	0
281	ADFJ12	ADFJ29	0
282	ADFJ12	ADFJ30	0
283	ADFJ13	ADFJ14	0.0495
284	ADFJ13	ADFJ15	0
285	ADFJ13	ADFJ16	0
286	ADFJ13	ADFJ17	0.185
287	ADFJ13	ADFJ18	0.281
288	ADFJ13	ADFJ19	0
289	ADFJ13	ADFJ20	0.0562
290	ADFJ13	ADFJ21	0.0352
291	ADFJ13	ADFJ22	0.185
292	ADFJ13	ADFJ23	0
293	ADFJ13	ADFJ24	0
294	ADFJ13	ADFJ25	0.0711
295	ADFJ13	ADFJ26	0.3045
296	ADFJ13	ADFJ27	0
297	ADFJ13	ADFJ28	0
298	ADFJ13	ADFJ29	0.2135
299	ADFJ13	ADFJ30	0.1699
300	ADFJ14	ADFJ15	0
301	ADFJ14	ADFJ16	0
302	ADFJ14	ADFJ17	0.5134
303	ADFJ14	ADFJ18	0
304	ADFJ14	ADFJ19	0.1488
305	ADFJ14	ADFJ20	0
306	ADFJ14	ADFJ21	0
307	ADFJ14	ADFJ22	0.4648
308	ADFJ14	ADFJ23	0
309	ADFJ14	ADFJ24	0.2805
310	ADFJ14	ADFJ25	0
311	ADFJ14	ADFJ26	0.0758
312	ADFJ14	ADFJ27	0.0979
313	ADFJ14	ADFJ28	0.2109
314	ADFJ14	ADFJ29	0.0662
315	ADFJ14	ADFJ30	0
316	ADFJ15	ADFJ16	0.4087
317	ADFJ15	ADFJ17	0
318	ADFJ15	ADFJ18	0
319	ADFJ15	ADFJ19	0.0712
320	ADFJ15	ADFJ20	0.6882
321	ADFJ15	ADFJ21	0.409
322	ADFJ15	ADFJ22	0
323	ADFJ15	ADFJ23	0.4454
324	ADFJ15	ADFJ24	0
325	ADFJ15	ADFJ25	0.0429
326	ADFJ15	ADFJ26	0.0333
327	ADFJ15	ADFJ27	0.0263
328	ADFJ15	ADFJ28	0.0797
329	ADFJ15	ADFJ29	0
330	ADFJ15	ADFJ30	0
331	ADFJ16	ADFJ17	0
332	ADFJ16	ADFJ18	0.1651
333	ADFJ16	ADFJ19	0.3846
334	ADFJ16	ADFJ20	0.4077
335	ADFJ16	ADFJ21	0.6737
336	ADFJ16	ADFJ22	0
337	ADFJ16	ADFJ23	0.4411
338	ADFJ16	ADFJ24	0.1902
339	ADFJ16	ADFJ25	0.0456
340	ADFJ16	ADFJ26	0
341	ADFJ16	ADFJ27	0.0666
342	ADFJ16	ADFJ28	0.2916
343	ADFJ16	ADFJ29	0.0336
344	ADFJ16	ADFJ30	0.073
345	ADFJ17	ADFJ18	0
346	ADFJ17	ADFJ19	0.1597
347	ADFJ17	ADFJ20	0.0958
348	ADFJ17	ADFJ21	0
349	ADFJ17	ADFJ22	0.6953
350	ADFJ17	ADFJ23	0
351	ADFJ17	ADFJ24	0
352	ADFJ17	ADFJ25	0
353	ADFJ17	ADFJ26	0
354	ADFJ17	ADFJ27	0.0875
355	ADFJ17	ADFJ28	0.0219
356	ADFJ17	ADFJ29	0.2225
357	ADFJ17	ADFJ30	0
358	ADFJ18	ADFJ19	0
359	ADFJ18	ADFJ20	0
360	ADFJ18	ADFJ21	0.078
361	ADFJ18	ADFJ22	0
362	ADFJ18	ADFJ23	0.1185
363	ADFJ18	ADFJ24	0
364	ADFJ18	ADFJ25	0.1682
365	ADFJ18	ADFJ26	0
366	ADFJ18	ADFJ27	0.0387
367	ADFJ18	ADFJ28	0.0447
368	ADFJ18	ADFJ29	0
369	ADFJ18	ADFJ30	0
370	ADFJ19	ADFJ20	0.0712
371	ADFJ19	ADFJ21	0.0211
372	ADFJ19	ADFJ22	0
373	ADFJ19	ADFJ23	0.2371
374	ADFJ19	ADFJ24	0
375	ADFJ19	ADFJ25	0
376	ADFJ19	ADFJ26	0.042
377	ADFJ19	ADFJ27	0.0783
378	ADFJ19	ADFJ28	0.0194
379	ADFJ19	ADFJ29	0
380	ADFJ19	ADFJ30	0
381	ADFJ20	ADFJ21	0.4391
382	ADFJ20	ADFJ22	0
383	ADFJ20	ADFJ23	0.3158
384	ADFJ20	ADFJ24	0
385	ADFJ20	ADFJ25	0.0429
386	ADFJ20	ADFJ26	0.0121
387	ADFJ20	ADFJ27	0
388	ADFJ20	ADFJ28	0
389	ADFJ20	ADFJ29	0.0673
390	ADFJ20	ADFJ30	0
391	ADFJ21	ADFJ22	0
392	ADFJ21	ADFJ23	0.4418
393	ADFJ21	ADFJ24	0.0917
394	ADFJ21	ADFJ25	0
395	ADFJ21	ADFJ26	0
396	ADFJ21	ADFJ27	0.0665
397	ADFJ21	ADFJ28	0.2917
398	ADFJ21	ADFJ29	0.2243
399	ADFJ21	ADFJ30	0.0884
400	ADFJ22	ADFJ23	0.0661
401	ADFJ22	ADFJ24	0
402	ADFJ22	ADFJ25	0
403	ADFJ22	ADFJ26	0
404	ADFJ22	ADFJ27	0.1131
405	ADFJ22	ADFJ28	0.0219
406	ADFJ22	ADFJ29	0.2234
407	ADFJ22	ADFJ30	0
408	ADFJ23	ADFJ24	0.1902
409	ADFJ23	ADFJ25	0
410	ADFJ23	ADFJ26	0
411	ADFJ23	ADFJ27	0.2155
412	ADFJ23	ADFJ28	0.3164
413	ADFJ23	ADFJ29	0.0208
414	ADFJ23	ADFJ30	0.2019
415	ADFJ24	ADFJ25	0.0133
416	ADFJ24	ADFJ26	0.1058
417	ADFJ24	ADFJ27	0
418	ADFJ24	ADFJ28	0.2435
419	ADFJ24	ADFJ29	0.0202
420	ADFJ24	ADFJ30	0.3157
421	ADFJ25	ADFJ26	0.1164
422	ADFJ25	ADFJ27	0
423	ADFJ25	ADFJ28	0
424	ADFJ25	ADFJ29	0
425	ADFJ25	ADFJ30	0.1687
426	ADFJ26	ADFJ27	0.0569
427	ADFJ26	ADFJ28	0
428	ADFJ26	ADFJ29	0.031
429	ADFJ26	ADFJ30	0.2512
430	ADFJ27	ADFJ28	0.2118
431	ADFJ27	ADFJ29	0.0164
432	ADFJ27	ADFJ30	0.154
433	ADFJ28	ADFJ29	0.4045
434	ADFJ28	ADFJ30	0.1827
435	ADFJ29	ADFJ30	0
mean relateness index			0.105895

## Sheet: F1-SE
Pair	Ind1	Ind2	TrioEst
1	AHSZP-1	AHSZP-2	0.1167
2	AHSZP-1	AHSZP-3	0.2163
3	AHSZP-1	AHSZP-5	0.1968
4	AHSZP-1	AHSZP-6	0.0293
5	AHSZP-1	AHSZP-7	0.0387
6	AHSZP-1	AHSZP-8	0.218
7	AHSZP-1	AHSZP-9	0.0306
8	AHSZP-1	AHSZ1-1	0.1196
9	AHSZP-1	AHSZ1-2	0
10	AHSZP-1	AHSZ1-3	0.1
11	AHSZP-1	AHSZ1-4	0.0742
12	AHSZP-1	AHSZ1-5	0.0754
13	AHSZP-1	AHSZ1-6	0
14	AHSZP-1	AHSZ1-7	0
15	AHSZP-1	AHSZ1-8	0.3584
16	AHSZP-1	AHSZ1-9	0
17	AHSZP-1	AHSZ2-1	0.0577
18	AHSZP-1	AHSZ2-2	0.0145
19	AHSZP-1	AHSZ2-3	0
20	AHSZP-1	AHSZ2-4	0.1555
21	AHSZP-1	AHSZ2-5	0.0424
22	AHSZP-1	AHSZ2-6	0.0721
23	AHSZP-1	AHSZ2-7	0.0888
24	AHSZP-1	AHSZ2-8	0.0332
25	AHSZP-1	AHSZ2-10	0
26	AHSZP-1	AHSZ3-1	0.2253
27	AHSZP-1	AHSZ3-2	0.1896
28	AHSZP-1	AHSZ3-3	0
29	AHSZP-1	AHSZ3-4	0.218
30	AHSZP-2	AHSZP-3	0.3585
31	AHSZP-2	AHSZP-5	0.426
32	AHSZP-2	AHSZP-6	0.3427
33	AHSZP-2	AHSZP-7	0.2519
34	AHSZP-2	AHSZP-8	0.2827
35	AHSZP-2	AHSZP-9	0.1103
36	AHSZP-2	AHSZ1-1	0.0727
37	AHSZP-2	AHSZ1-2	0.0093
38	AHSZP-2	AHSZ1-3	0.0876
39	AHSZP-2	AHSZ1-4	0
40	AHSZP-2	AHSZ1-5	0.2221
41	AHSZP-2	AHSZ1-6	0.1101
42	AHSZP-2	AHSZ1-7	0.0014
43	AHSZP-2	AHSZ1-8	0.0769
44	AHSZP-2	AHSZ1-9	0
45	AHSZP-2	AHSZ2-1	0
46	AHSZP-2	AHSZ2-2	0.0705
47	AHSZP-2	AHSZ2-3	0.0007
48	AHSZP-2	AHSZ2-4	0.1063
49	AHSZP-2	AHSZ2-5	0
50	AHSZP-2	AHSZ2-6	0.0583
51	AHSZP-2	AHSZ2-7	0
52	AHSZP-2	AHSZ2-8	0
53	AHSZP-2	AHSZ2-10	0.0377
54	AHSZP-2	AHSZ3-1	0.247
55	AHSZP-2	AHSZ3-2	0
56	AHSZP-2	AHSZ3-3	0
57	AHSZP-2	AHSZ3-4	0.0283
58	AHSZP-3	AHSZP-5	0.1688
59	AHSZP-3	AHSZP-6	0.2416
60	AHSZP-3	AHSZP-7	0.0492
61	AHSZP-3	AHSZP-8	0.1887
62	AHSZP-3	AHSZP-9	0.2072
63	AHSZP-3	AHSZ1-1	0
64	AHSZP-3	AHSZ1-2	0.08
65	AHSZP-3	AHSZ1-3	0.0393
66	AHSZP-3	AHSZ1-4	0.079
67	AHSZP-3	AHSZ1-5	0
68	AHSZP-3	AHSZ1-6	0
69	AHSZP-3	AHSZ1-7	0.1057
70	AHSZP-3	AHSZ1-8	0
71	AHSZP-3	AHSZ1-9	0.0152
72	AHSZP-3	AHSZ2-1	0.0432
73	AHSZP-3	AHSZ2-2	0
74	AHSZP-3	AHSZ2-3	0.1123
75	AHSZP-3	AHSZ2-4	0.3538
76	AHSZP-3	AHSZ2-5	0.1189
77	AHSZP-3	AHSZ2-6	0.2466
78	AHSZP-3	AHSZ2-7	0
79	AHSZP-3	AHSZ2-8	0
80	AHSZP-3	AHSZ2-10	0
81	AHSZP-3	AHSZ3-1	0.027
82	AHSZP-3	AHSZ3-2	0.205
83	AHSZP-3	AHSZ3-3	0
84	AHSZP-3	AHSZ3-4	0
85	AHSZP-5	AHSZP-6	0.5183
86	AHSZP-5	AHSZP-7	0.3123
87	AHSZP-5	AHSZP-8	0
88	AHSZP-5	AHSZP-9	0.1613
89	AHSZP-5	AHSZ1-1	0.0584
90	AHSZP-5	AHSZ1-2	0.0308
91	AHSZP-5	AHSZ1-3	0
92	AHSZP-5	AHSZ1-4	0
93	AHSZP-5	AHSZ1-5	0.2042
94	AHSZP-5	AHSZ1-6	0.2333
95	AHSZP-5	AHSZ1-7	0
96	AHSZP-5	AHSZ1-8	0
97	AHSZP-5	AHSZ1-9	0
98	AHSZP-5	AHSZ2-1	0.0198
99	AHSZP-5	AHSZ2-2	0.2244
100	AHSZP-5	AHSZ2-3	0
101	AHSZP-5	AHSZ2-4	0.1314
102	AHSZP-5	AHSZ2-5	0.0127
103	AHSZP-5	AHSZ2-6	0.0066
104	AHSZP-5	AHSZ2-7	0
105	AHSZP-5	AHSZ2-8	0.001
106	AHSZP-5	AHSZ2-10	0.125
107	AHSZP-5	AHSZ3-1	0.2223
108	AHSZP-5	AHSZ3-2	0
109	AHSZP-5	AHSZ3-3	0
110	AHSZP-5	AHSZ3-4	0
111	AHSZP-6	AHSZP-7	0.4238
112	AHSZP-6	AHSZP-8	0.279
113	AHSZP-6	AHSZP-9	0.278
114	AHSZP-6	AHSZ1-1	0
115	AHSZP-6	AHSZ1-2	0
116	AHSZP-6	AHSZ1-3	0.0567
117	AHSZP-6	AHSZ1-4	0
118	AHSZP-6	AHSZ1-5	0.2417
119	AHSZP-6	AHSZ1-6	0.0778
120	AHSZP-6	AHSZ1-7	0
121	AHSZP-6	AHSZ1-8	0.1075
122	AHSZP-6	AHSZ1-9	0.0073
123	AHSZP-6	AHSZ2-1	0.0328
124	AHSZP-6	AHSZ2-2	0.1324
125	AHSZP-6	AHSZ2-3	0.1892
126	AHSZP-6	AHSZ2-4	0.0935
127	AHSZP-6	AHSZ2-5	0
128	AHSZP-6	AHSZ2-6	0.2145
129	AHSZP-6	AHSZ2-7	0
130	AHSZP-6	AHSZ2-8	0
131	AHSZP-6	AHSZ2-10	0
132	AHSZP-6	AHSZ3-1	0
133	AHSZP-6	AHSZ3-2	0
134	AHSZP-6	AHSZ3-3	0
135	AHSZP-6	AHSZ3-4	0
136	AHSZP-7	AHSZP-8	0.1839
137	AHSZP-7	AHSZP-9	0.1097
138	AHSZP-7	AHSZ1-1	0
139	AHSZP-7	AHSZ1-2	0
140	AHSZP-7	AHSZ1-3	0.1448
141	AHSZP-7	AHSZ1-4	0
142	AHSZP-7	AHSZ1-5	0.1355
143	AHSZP-7	AHSZ1-6	0.0463
144	AHSZP-7	AHSZ1-7	0
145	AHSZP-7	AHSZ1-8	0.0195
146	AHSZP-7	AHSZ1-9	0
147	AHSZP-7	AHSZ2-1	0
148	AHSZP-7	AHSZ2-2	0
149	AHSZP-7	AHSZ2-3	0.005
150	AHSZP-7	AHSZ2-4	0.132
151	AHSZP-7	AHSZ2-5	0
152	AHSZP-7	AHSZ2-6	0
153	AHSZP-7	AHSZ2-7	0.0377
154	AHSZP-7	AHSZ2-8	0
155	AHSZP-7	AHSZ2-10	0
156	AHSZP-7	AHSZ3-1	0
157	AHSZP-7	AHSZ3-2	0
158	AHSZP-7	AHSZ3-3	0.0471
159	AHSZP-7	AHSZ3-4	0.0109
160	AHSZP-8	AHSZP-9	0.575
161	AHSZP-8	AHSZ1-1	0.0429
162	AHSZP-8	AHSZ1-2	0.0001
163	AHSZP-8	AHSZ1-3	0
164	AHSZP-8	AHSZ1-4	0
165	AHSZP-8	AHSZ1-5	0.0202
166	AHSZP-8	AHSZ1-6	0.0466
167	AHSZP-8	AHSZ1-7	0.1376
168	AHSZP-8	AHSZ1-8	0.0794
169	AHSZP-8	AHSZ1-9	0
170	AHSZP-8	AHSZ2-1	0
171	AHSZP-8	AHSZ2-2	0.0417
172	AHSZP-8	AHSZ2-3	0.0767
173	AHSZP-8	AHSZ2-4	0
174	AHSZP-8	AHSZ2-5	0
175	AHSZP-8	AHSZ2-6	0
176	AHSZP-8	AHSZ2-7	0.0331
177	AHSZP-8	AHSZ2-8	0
178	AHSZP-8	AHSZ2-10	0.0187
179	AHSZP-8	AHSZ3-1	0
180	AHSZP-8	AHSZ3-2	0
181	AHSZP-8	AHSZ3-3	0.0584
182	AHSZP-8	AHSZ3-4	0.1722
183	AHSZP-9	AHSZ1-1	0
184	AHSZP-9	AHSZ1-2	0
185	AHSZP-9	AHSZ1-3	0
186	AHSZP-9	AHSZ1-4	0.009
187	AHSZP-9	AHSZ1-5	0.0188
188	AHSZP-9	AHSZ1-6	0
189	AHSZP-9	AHSZ1-7	0.0421
190	AHSZP-9	AHSZ1-8	0
191	AHSZP-9	AHSZ1-9	0
192	AHSZP-9	AHSZ2-1	0.0216
193	AHSZP-9	AHSZ2-2	0
194	AHSZP-9	AHSZ2-3	0.174
195	AHSZP-9	AHSZ2-4	0.1549
196	AHSZP-9	AHSZ2-5	0
197	AHSZP-9	AHSZ2-6	0.04
198	AHSZP-9	AHSZ2-7	0.081
199	AHSZP-9	AHSZ2-8	0
200	AHSZP-9	AHSZ2-10	0
201	AHSZP-9	AHSZ3-1	0
202	AHSZP-9	AHSZ3-2	0.0178
203	AHSZP-9	AHSZ3-3	0
204	AHSZP-9	AHSZ3-4	0.0128
205	AHSZ1-1	AHSZ1-2	0
206	AHSZ1-1	AHSZ1-3	0.0676
207	AHSZ1-1	AHSZ1-4	0.0057
208	AHSZ1-1	AHSZ1-5	0.0974
209	AHSZ1-1	AHSZ1-6	0.2562
210	AHSZ1-1	AHSZ1-7	0.0872
211	AHSZ1-1	AHSZ1-8	0.0413
212	AHSZ1-1	AHSZ1-9	0.0808
213	AHSZ1-1	AHSZ2-1	0.0239
214	AHSZ1-1	AHSZ2-2	0.0702
215	AHSZ1-1	AHSZ2-3	0
216	AHSZ1-1	AHSZ2-4	0
217	AHSZ1-1	AHSZ2-5	0.0595
218	AHSZ1-1	AHSZ2-6	0.0675
219	AHSZ1-1	AHSZ2-7	0.004
220	AHSZ1-1	AHSZ2-8	0.0101
221	AHSZ1-1	AHSZ2-10	0.3295
222	AHSZ1-1	AHSZ3-1	0
223	AHSZ1-1	AHSZ3-2	0.4618
224	AHSZ1-1	AHSZ3-3	0.0245
225	AHSZ1-1	AHSZ3-4	0.1976
226	AHSZ1-2	AHSZ1-3	0
227	AHSZ1-2	AHSZ1-4	0.2496
228	AHSZ1-2	AHSZ1-5	0.1848
229	AHSZ1-2	AHSZ1-6	0
230	AHSZ1-2	AHSZ1-7	0.2052
231	AHSZ1-2	AHSZ1-8	0
232	AHSZ1-2	AHSZ1-9	0
233	AHSZ1-2	AHSZ2-1	0.0195
234	AHSZ1-2	AHSZ2-2	0.1994
235	AHSZ1-2	AHSZ2-3	0.2329
236	AHSZ1-2	AHSZ2-4	0.121
237	AHSZ1-2	AHSZ2-5	0
238	AHSZ1-2	AHSZ2-6	0
239	AHSZ1-2	AHSZ2-7	0
240	AHSZ1-2	AHSZ2-8	0.2375
241	AHSZ1-2	AHSZ2-10	0
242	AHSZ1-2	AHSZ3-1	0
243	AHSZ1-2	AHSZ3-2	0.0619
244	AHSZ1-2	AHSZ3-3	0.2431
245	AHSZ1-2	AHSZ3-4	0.0782
246	AHSZ1-3	AHSZ1-4	0
247	AHSZ1-3	AHSZ1-5	0.166
248	AHSZ1-3	AHSZ1-6	0.0665
249	AHSZ1-3	AHSZ1-7	0
250	AHSZ1-3	AHSZ1-8	0.1573
251	AHSZ1-3	AHSZ1-9	0
252	AHSZ1-3	AHSZ2-1	0.2026
253	AHSZ1-3	AHSZ2-2	0.2303
254	AHSZ1-3	AHSZ2-3	0.2632
255	AHSZ1-3	AHSZ2-4	0.0673
256	AHSZ1-3	AHSZ2-5	0.05
257	AHSZ1-3	AHSZ2-6	0.1663
258	AHSZ1-3	AHSZ2-7	0.0732
259	AHSZ1-3	AHSZ2-8	0.1141
260	AHSZ1-3	AHSZ2-10	0
261	AHSZ1-3	AHSZ3-1	0
262	AHSZ1-3	AHSZ3-2	0.159
263	AHSZ1-3	AHSZ3-3	0
264	AHSZ1-3	AHSZ3-4	0.1304
265	AHSZ1-4	AHSZ1-5	0
266	AHSZ1-4	AHSZ1-6	0.0919
267	AHSZ1-4	AHSZ1-7	0.3283
268	AHSZ1-4	AHSZ1-8	0.12
269	AHSZ1-4	AHSZ1-9	0.1174
270	AHSZ1-4	AHSZ2-1	0
271	AHSZ1-4	AHSZ2-2	0.2126
272	AHSZ1-4	AHSZ2-3	0.0357
273	AHSZ1-4	AHSZ2-4	0.0573
274	AHSZ1-4	AHSZ2-5	0
275	AHSZ1-4	AHSZ2-6	0.0439
276	AHSZ1-4	AHSZ2-7	0.5687
277	AHSZ1-4	AHSZ2-8	0.4868
278	AHSZ1-4	AHSZ2-10	0.1226
279	AHSZ1-4	AHSZ3-1	0.194
280	AHSZ1-4	AHSZ3-2	0.2766
281	AHSZ1-4	AHSZ3-3	0.498
282	AHSZ1-4	AHSZ3-4	0
283	AHSZ1-5	AHSZ1-6	0.1884
284	AHSZ1-5	AHSZ1-7	0.2004
285	AHSZ1-5	AHSZ1-8	0.0226
286	AHSZ1-5	AHSZ1-9	0.0357
287	AHSZ1-5	AHSZ2-1	0.0608
288	AHSZ1-5	AHSZ2-2	0
289	AHSZ1-5	AHSZ2-3	0.0237
290	AHSZ1-5	AHSZ2-4	0.0454
291	AHSZ1-5	AHSZ2-5	0
292	AHSZ1-5	AHSZ2-6	0.0542
293	AHSZ1-5	AHSZ2-7	0
294	AHSZ1-5	AHSZ2-8	0.1118
295	AHSZ1-5	AHSZ2-10	0.0257
296	AHSZ1-5	AHSZ3-1	0.0847
297	AHSZ1-5	AHSZ3-2	0.0415
298	AHSZ1-5	AHSZ3-3	0
299	AHSZ1-5	AHSZ3-4	0.0635
300	AHSZ1-6	AHSZ1-7	0.0745
301	AHSZ1-6	AHSZ1-8	0.0081
302	AHSZ1-6	AHSZ1-9	0.2312
303	AHSZ1-6	AHSZ2-1	0
304	AHSZ1-6	AHSZ2-2	0.02
305	AHSZ1-6	AHSZ2-3	0.2184
306	AHSZ1-6	AHSZ2-4	0
307	AHSZ1-6	AHSZ2-5	0
308	AHSZ1-6	AHSZ2-6	0.1898
309	AHSZ1-6	AHSZ2-7	0.2155
310	AHSZ1-6	AHSZ2-8	0.0657
311	AHSZ1-6	AHSZ2-10	0.4051
312	AHSZ1-6	AHSZ3-1	0
313	AHSZ1-6	AHSZ3-2	0.2239
314	AHSZ1-6	AHSZ3-3	0.1335
315	AHSZ1-6	AHSZ3-4	0
316	AHSZ1-7	AHSZ1-8	0.0368
317	AHSZ1-7	AHSZ1-9	0
318	AHSZ1-7	AHSZ2-1	0.2271
319	AHSZ1-7	AHSZ2-2	0.2012
320	AHSZ1-7	AHSZ2-3	0.28
321	AHSZ1-7	AHSZ2-4	0.0497
322	AHSZ1-7	AHSZ2-5	0
323	AHSZ1-7	AHSZ2-6	0
324	AHSZ1-7	AHSZ2-7	0.2511
325	AHSZ1-7	AHSZ2-8	0.3634
326	AHSZ1-7	AHSZ2-10	0.4744
327	AHSZ1-7	AHSZ3-1	0.1246
328	AHSZ1-7	AHSZ3-2	0
329	AHSZ1-7	AHSZ3-3	0.1428
330	AHSZ1-7	AHSZ3-4	0.1947
331	AHSZ1-8	AHSZ1-9	0.2414
332	AHSZ1-8	AHSZ2-1	0.1057
333	AHSZ1-8	AHSZ2-2	0.2204
334	AHSZ1-8	AHSZ2-3	0.1277
335	AHSZ1-8	AHSZ2-4	0
336	AHSZ1-8	AHSZ2-5	0
337	AHSZ1-8	AHSZ2-6	0
338	AHSZ1-8	AHSZ2-7	0.186
339	AHSZ1-8	AHSZ2-8	0.0592
340	AHSZ1-8	AHSZ2-10	0.0522
341	AHSZ1-8	AHSZ3-1	0.0768
342	AHSZ1-8	AHSZ3-2	0.0049
343	AHSZ1-8	AHSZ3-3	0.0042
344	AHSZ1-8	AHSZ3-4	0.1312
345	AHSZ1-9	AHSZ2-1	0.3498
346	AHSZ1-9	AHSZ2-2	0.304
347	AHSZ1-9	AHSZ2-3	0.0744
348	AHSZ1-9	AHSZ2-4	0
349	AHSZ1-9	AHSZ2-5	0.0528
350	AHSZ1-9	AHSZ2-6	0
351	AHSZ1-9	AHSZ2-7	0.4008
352	AHSZ1-9	AHSZ2-8	0
353	AHSZ1-9	AHSZ2-10	0
354	AHSZ1-9	AHSZ3-1	0.0313
355	AHSZ1-9	AHSZ3-2	0.2594
356	AHSZ1-9	AHSZ3-3	0.3293
357	AHSZ1-9	AHSZ3-4	0.0255
358	AHSZ2-1	AHSZ2-2	0.4358
359	AHSZ2-1	AHSZ2-3	0
360	AHSZ2-1	AHSZ2-4	0.1544
361	AHSZ2-1	AHSZ2-5	0.098
362	AHSZ2-1	AHSZ2-6	0
363	AHSZ2-1	AHSZ2-7	0.0462
364	AHSZ2-1	AHSZ2-8	0.0856
365	AHSZ2-1	AHSZ2-10	0.0795
366	AHSZ2-1	AHSZ3-1	0.1934
367	AHSZ2-1	AHSZ3-2	0.0103
368	AHSZ2-1	AHSZ3-3	0
369	AHSZ2-1	AHSZ3-4	0.0645
370	AHSZ2-2	AHSZ2-3	0.0179
371	AHSZ2-2	AHSZ2-4	0.0915
372	AHSZ2-2	AHSZ2-5	0
373	AHSZ2-2	AHSZ2-6	0.0319
374	AHSZ2-2	AHSZ2-7	0.2411
375	AHSZ2-2	AHSZ2-8	0
376	AHSZ2-2	AHSZ2-10	0.0114
377	AHSZ2-2	AHSZ3-1	0.1802
378	AHSZ2-2	AHSZ3-2	0
379	AHSZ2-2	AHSZ3-3	0.1337
380	AHSZ2-2	AHSZ3-4	0.0059
381	AHSZ2-3	AHSZ2-4	0.025
382	AHSZ2-3	AHSZ2-5	0
383	AHSZ2-3	AHSZ2-6	0.2004
384	AHSZ2-3	AHSZ2-7	0
385	AHSZ2-3	AHSZ2-8	0.0244
386	AHSZ2-3	AHSZ2-10	0.0802
387	AHSZ2-3	AHSZ3-1	0
388	AHSZ2-3	AHSZ3-2	0.2638
389	AHSZ2-3	AHSZ3-3	0
390	AHSZ2-3	AHSZ3-4	0.1085
391	AHSZ2-4	AHSZ2-5	0.1489
392	AHSZ2-4	AHSZ2-6	0.238
393	AHSZ2-4	AHSZ2-7	0
394	AHSZ2-4	AHSZ2-8	0.2114
395	AHSZ2-4	AHSZ2-10	0.0589
396	AHSZ2-4	AHSZ3-1	0.1717
397	AHSZ2-4	AHSZ3-2	0.0833
398	AHSZ2-4	AHSZ3-3	0.0708
399	AHSZ2-4	AHSZ3-4	0
400	AHSZ2-5	AHSZ2-6	0.2423
401	AHSZ2-5	AHSZ2-7	0.0235
402	AHSZ2-5	AHSZ2-8	0
403	AHSZ2-5	AHSZ2-10	0.2472
404	AHSZ2-5	AHSZ3-1	0
405	AHSZ2-5	AHSZ3-2	0.0296
406	AHSZ2-5	AHSZ3-3	0
407	AHSZ2-5	AHSZ3-4	0
408	AHSZ2-6	AHSZ2-7	0.0237
409	AHSZ2-6	AHSZ2-8	0.0096
410	AHSZ2-6	AHSZ2-10	0.1973
411	AHSZ2-6	AHSZ3-1	0
412	AHSZ2-6	AHSZ3-2	0.22
413	AHSZ2-6	AHSZ3-3	0
414	AHSZ2-6	AHSZ3-4	0.0203
415	AHSZ2-7	AHSZ2-8	0
416	AHSZ2-7	AHSZ2-10	0
417	AHSZ2-7	AHSZ3-1	0.0448
418	AHSZ2-7	AHSZ3-2	0
419	AHSZ2-7	AHSZ3-3	0.1235
420	AHSZ2-7	AHSZ3-4	0
421	AHSZ2-8	AHSZ2-10	0.0959
422	AHSZ2-8	AHSZ3-1	0.249
423	AHSZ2-8	AHSZ3-2	0
424	AHSZ2-8	AHSZ3-3	0.1354
425	AHSZ2-8	AHSZ3-4	0
426	AHSZ2-10	AHSZ3-1	0
427	AHSZ2-10	AHSZ3-2	0.1417
428	AHSZ2-10	AHSZ3-3	0.037
429	AHSZ2-10	AHSZ3-4	0.0651
430	AHSZ3-1	AHSZ3-2	0
431	AHSZ3-1	AHSZ3-3	0.2557
432	AHSZ3-1	AHSZ3-4	0
433	AHSZ3-2	AHSZ3-3	0
434	AHSZ3-2	AHSZ3-4	0.1426
435	AHSZ3-3	AHSZ3-4	0
mean relateness index			0.0866947

## Sheet: F2-SE
Pair	Ind1	Ind2	TrioEst
1	AIDS-1	AIDS-2	0.1001
2	AIDS-1	AIDS-3	0.3112
3	AIDS-1	AIDS-4	0.2956
4	AIDS-1	AIDS-5	0
5	AIDS-1	AIDS-6	0.0563
6	AIDS-1	AIDS-7	0
7	AIDS-1	AIDS-8	0
8	AIDS-1	AIDS-9	0.1978
9	AIDS-1	AIDS-10	0.0163
10	AIDS-1	AIDS-11	0.2678
11	AIDS-1	AIDS-12	0
12	AIDS-1	AIDS-13	0.0312
13	AIDS-1	AIDS-14	0.1407
14	AIDS-1	AIDS-15	0.0487
15	AIDS-1	AIDS-16	0
16	AIDS-1	AIDS-17	0.2697
17	AIDS-1	AIDS-18	0
18	AIDS-1	AIDS-19	0.1126
19	AIDS-1	AIDS-20	0.0855
20	AIDS-1	AIDS-21	0
21	AIDS-1	AIDS-22	0.1028
22	AIDS-1	AIDS-23	0.1965
23	AIDS-1	AIDS-24	0.0331
24	AIDS-1	AIDS-25	0.0175
25	AIDS-1	AIDS-26	0.2092
26	AIDS-1	AIDS-27	0.1022
27	AIDS-1	AIDS-28	0
28	AIDS-1	AIDS-29	0.0658
29	AIDS-1	AIDS-30	0
30	AIDS-2	AIDS-3	0.0907
31	AIDS-2	AIDS-4	0.0501
32	AIDS-2	AIDS-5	0
33	AIDS-2	AIDS-6	0.078
34	AIDS-2	AIDS-7	0.0998
35	AIDS-2	AIDS-8	0.0108
36	AIDS-2	AIDS-9	0
37	AIDS-2	AIDS-10	0.0951
38	AIDS-2	AIDS-11	0
39	AIDS-2	AIDS-12	0.0932
40	AIDS-2	AIDS-13	0
41	AIDS-2	AIDS-14	0
42	AIDS-2	AIDS-15	0.0467
43	AIDS-2	AIDS-16	0.08
44	AIDS-2	AIDS-17	0.178
45	AIDS-2	AIDS-18	0
46	AIDS-2	AIDS-19	0.1431
47	AIDS-2	AIDS-20	0
48	AIDS-2	AIDS-21	0
49	AIDS-2	AIDS-22	0.1244
50	AIDS-2	AIDS-23	0
51	AIDS-2	AIDS-24	0
52	AIDS-2	AIDS-25	0.1419
53	AIDS-2	AIDS-26	0.1656
54	AIDS-2	AIDS-27	0
55	AIDS-2	AIDS-28	0
56	AIDS-2	AIDS-29	0.0998
57	AIDS-2	AIDS-30	0
58	AIDS-3	AIDS-4	0.2774
59	AIDS-3	AIDS-5	0.1889
60	AIDS-3	AIDS-6	0
61	AIDS-3	AIDS-7	0.1883
62	AIDS-3	AIDS-8	0
63	AIDS-3	AIDS-9	0
64	AIDS-3	AIDS-10	0.042
65	AIDS-3	AIDS-11	0.3427
66	AIDS-3	AIDS-12	0
67	AIDS-3	AIDS-13	0
68	AIDS-3	AIDS-14	0
69	AIDS-3	AIDS-15	0.1596
70	AIDS-3	AIDS-16	0.0866
71	AIDS-3	AIDS-17	0
72	AIDS-3	AIDS-18	0.002
73	AIDS-3	AIDS-19	0.1452
74	AIDS-3	AIDS-20	0
75	AIDS-3	AIDS-21	0.0988
76	AIDS-3	AIDS-22	0.0148
77	AIDS-3	AIDS-23	0
78	AIDS-3	AIDS-24	0.2933
79	AIDS-3	AIDS-25	0
80	AIDS-3	AIDS-26	0.0971
81	AIDS-3	AIDS-27	0.1993
82	AIDS-3	AIDS-28	0.2082
83	AIDS-3	AIDS-29	0.188
84	AIDS-3	AIDS-30	0
85	AIDS-4	AIDS-5	0.2009
86	AIDS-4	AIDS-6	0.2146
87	AIDS-4	AIDS-7	0
88	AIDS-4	AIDS-8	0
89	AIDS-4	AIDS-9	0.1498
90	AIDS-4	AIDS-10	0.0304
91	AIDS-4	AIDS-11	0.3779
92	AIDS-4	AIDS-12	0
93	AIDS-4	AIDS-13	0
94	AIDS-4	AIDS-14	0.2041
95	AIDS-4	AIDS-15	0
96	AIDS-4	AIDS-16	0
97	AIDS-4	AIDS-17	0.175
98	AIDS-4	AIDS-18	0.0685
99	AIDS-4	AIDS-19	0.1609
100	AIDS-4	AIDS-20	0
101	AIDS-4	AIDS-21	0.2846
102	AIDS-4	AIDS-22	0.0633
103	AIDS-4	AIDS-23	0
104	AIDS-4	AIDS-24	0.3592
105	AIDS-4	AIDS-25	0
106	AIDS-4	AIDS-26	0
107	AIDS-4	AIDS-27	0.0633
108	AIDS-4	AIDS-28	0.0025
109	AIDS-4	AIDS-29	0
110	AIDS-4	AIDS-30	0
111	AIDS-5	AIDS-6	0
112	AIDS-5	AIDS-7	0.02
113	AIDS-5	AIDS-8	0.1192
114	AIDS-5	AIDS-9	0.0282
115	AIDS-5	AIDS-10	0
116	AIDS-5	AIDS-11	0.0438
117	AIDS-5	AIDS-12	0.0494
118	AIDS-5	AIDS-13	0
119	AIDS-5	AIDS-14	0.0777
120	AIDS-5	AIDS-15	0.0968
121	AIDS-5	AIDS-16	0.0568
122	AIDS-5	AIDS-17	0
123	AIDS-5	AIDS-18	0.0274
124	AIDS-5	AIDS-19	0
125	AIDS-5	AIDS-20	0.0273
126	AIDS-5	AIDS-21	0.0658
127	AIDS-5	AIDS-22	0
128	AIDS-5	AIDS-23	0
129	AIDS-5	AIDS-24	0.1889
130	AIDS-5	AIDS-25	0.1587
131	AIDS-5	AIDS-26	0
132	AIDS-5	AIDS-27	0
133	AIDS-5	AIDS-28	0
134	AIDS-5	AIDS-29	0.0338
135	AIDS-5	AIDS-30	0.1912
136	AIDS-6	AIDS-7	0
137	AIDS-6	AIDS-8	0.0315
138	AIDS-6	AIDS-9	0.0848
139	AIDS-6	AIDS-10	0.3338
140	AIDS-6	AIDS-11	0
141	AIDS-6	AIDS-12	0.0786
142	AIDS-6	AIDS-13	0
143	AIDS-6	AIDS-14	0
144	AIDS-6	AIDS-15	0.3275
145	AIDS-6	AIDS-16	0
146	AIDS-6	AIDS-17	0.0368
147	AIDS-6	AIDS-18	0.0758
148	AIDS-6	AIDS-19	0.0491
149	AIDS-6	AIDS-20	0
150	AIDS-6	AIDS-21	0.146
151	AIDS-6	AIDS-22	0.0465
152	AIDS-6	AIDS-23	0
153	AIDS-6	AIDS-24	0
154	AIDS-6	AIDS-25	0.3607
155	AIDS-6	AIDS-26	0.0593
156	AIDS-6	AIDS-27	0.0479
157	AIDS-6	AIDS-28	0
158	AIDS-6	AIDS-29	0.0032
159	AIDS-6	AIDS-30	0.0408
160	AIDS-7	AIDS-8	0.2665
161	AIDS-7	AIDS-9	0
162	AIDS-7	AIDS-10	0
163	AIDS-7	AIDS-11	0.0669
164	AIDS-7	AIDS-12	0
165	AIDS-7	AIDS-13	0.4169
166	AIDS-7	AIDS-14	0
167	AIDS-7	AIDS-15	0.2287
168	AIDS-7	AIDS-16	0.0262
169	AIDS-7	AIDS-17	0
170	AIDS-7	AIDS-18	0.2216
171	AIDS-7	AIDS-19	0
172	AIDS-7	AIDS-20	0.446
173	AIDS-7	AIDS-21	0.2533
174	AIDS-7	AIDS-22	0
175	AIDS-7	AIDS-23	0.3096
176	AIDS-7	AIDS-24	0
177	AIDS-7	AIDS-25	0.1709
178	AIDS-7	AIDS-26	0.7272
179	AIDS-7	AIDS-27	0
180	AIDS-7	AIDS-28	0.4059
181	AIDS-7	AIDS-29	0.7407
182	AIDS-7	AIDS-30	0.2969
183	AIDS-8	AIDS-9	0.1541
184	AIDS-8	AIDS-10	0.0341
185	AIDS-8	AIDS-11	0
186	AIDS-8	AIDS-12	0.2791
187	AIDS-8	AIDS-13	0
188	AIDS-8	AIDS-14	0
189	AIDS-8	AIDS-15	0.4119
190	AIDS-8	AIDS-16	0.0655
191	AIDS-8	AIDS-17	0.1368
192	AIDS-8	AIDS-18	0
193	AIDS-8	AIDS-19	0.0531
194	AIDS-8	AIDS-20	0
195	AIDS-8	AIDS-21	0
196	AIDS-8	AIDS-22	0.0538
197	AIDS-8	AIDS-23	0.0271
198	AIDS-8	AIDS-24	0.0948
199	AIDS-8	AIDS-25	0.1197
200	AIDS-8	AIDS-26	0
201	AIDS-8	AIDS-27	0.0538
202	AIDS-8	AIDS-28	0
203	AIDS-8	AIDS-29	0.2666
204	AIDS-8	AIDS-30	0.5744
205	AIDS-9	AIDS-10	0.0616
206	AIDS-9	AIDS-11	0.2106
207	AIDS-9	AIDS-12	0
208	AIDS-9	AIDS-13	0
209	AIDS-9	AIDS-14	0.1478
210	AIDS-9	AIDS-15	0.057
211	AIDS-9	AIDS-16	0
212	AIDS-9	AIDS-17	0
213	AIDS-9	AIDS-18	0
214	AIDS-9	AIDS-19	0.1576
215	AIDS-9	AIDS-20	0.1687
216	AIDS-9	AIDS-21	0
217	AIDS-9	AIDS-22	0.1566
218	AIDS-9	AIDS-23	0.1665
219	AIDS-9	AIDS-24	0.0337
220	AIDS-9	AIDS-25	0.1814
221	AIDS-9	AIDS-26	0.0679
222	AIDS-9	AIDS-27	0
223	AIDS-9	AIDS-28	0
224	AIDS-9	AIDS-29	0.0354
225	AIDS-9	AIDS-30	0.1926
226	AIDS-10	AIDS-11	0.0841
227	AIDS-10	AIDS-12	0.0142
228	AIDS-10	AIDS-13	0
229	AIDS-10	AIDS-14	0.2517
230	AIDS-10	AIDS-15	0.1479
231	AIDS-10	AIDS-16	0
232	AIDS-10	AIDS-17	0
233	AIDS-10	AIDS-18	0.296
234	AIDS-10	AIDS-19	0.0031
235	AIDS-10	AIDS-20	0
236	AIDS-10	AIDS-21	0.0662
237	AIDS-10	AIDS-22	0.0294
238	AIDS-10	AIDS-23	0
239	AIDS-10	AIDS-24	0
240	AIDS-10	AIDS-25	0.4297
241	AIDS-10	AIDS-26	0.0797
242	AIDS-10	AIDS-27	0.008
243	AIDS-10	AIDS-28	0.0331
244	AIDS-10	AIDS-29	0.0422
245	AIDS-10	AIDS-30	0.0368
246	AIDS-11	AIDS-12	0
247	AIDS-11	AIDS-13	0
248	AIDS-11	AIDS-14	0.1966
249	AIDS-11	AIDS-15	0.0217
250	AIDS-11	AIDS-16	0
251	AIDS-11	AIDS-17	0.0987
252	AIDS-11	AIDS-18	0.0074
253	AIDS-11	AIDS-19	0
254	AIDS-11	AIDS-20	0
255	AIDS-11	AIDS-21	0.0058
256	AIDS-11	AIDS-22	0
257	AIDS-11	AIDS-23	0
258	AIDS-11	AIDS-24	0.1368
259	AIDS-11	AIDS-25	0
260	AIDS-11	AIDS-26	0.0987
261	AIDS-11	AIDS-27	0
262	AIDS-11	AIDS-28	0
263	AIDS-11	AIDS-29	0.067
264	AIDS-11	AIDS-30	0
265	AIDS-12	AIDS-13	0.2067
266	AIDS-12	AIDS-14	0.1468
267	AIDS-12	AIDS-15	0.1587
268	AIDS-12	AIDS-16	0.1532
269	AIDS-12	AIDS-17	0
270	AIDS-12	AIDS-18	0.0396
271	AIDS-12	AIDS-19	0.0001
272	AIDS-12	AIDS-20	0
273	AIDS-12	AIDS-21	0.044
274	AIDS-12	AIDS-22	0.006
275	AIDS-12	AIDS-23	0.0115
276	AIDS-12	AIDS-24	0
277	AIDS-12	AIDS-25	0.0288
278	AIDS-12	AIDS-26	0
279	AIDS-12	AIDS-27	0.006
280	AIDS-12	AIDS-28	0
281	AIDS-12	AIDS-29	0
282	AIDS-12	AIDS-30	0.0881
283	AIDS-13	AIDS-14	0.1729
284	AIDS-13	AIDS-15	0
285	AIDS-13	AIDS-16	0.1332
286	AIDS-13	AIDS-17	0.1589
287	AIDS-13	AIDS-18	0
288	AIDS-13	AIDS-19	0.1325
289	AIDS-13	AIDS-20	0
290	AIDS-13	AIDS-21	0
291	AIDS-13	AIDS-22	0
292	AIDS-13	AIDS-23	0.0745
293	AIDS-13	AIDS-24	0
294	AIDS-13	AIDS-25	0.0009
295	AIDS-13	AIDS-26	0.0955
296	AIDS-13	AIDS-27	0
297	AIDS-13	AIDS-28	0.073
298	AIDS-13	AIDS-29	0.3684
299	AIDS-13	AIDS-30	0
300	AIDS-14	AIDS-15	0
301	AIDS-14	AIDS-16	0.0865
302	AIDS-14	AIDS-17	0
303	AIDS-14	AIDS-18	0.0182
304	AIDS-14	AIDS-19	0
305	AIDS-14	AIDS-20	0.0268
306	AIDS-14	AIDS-21	0.0442
307	AIDS-14	AIDS-22	0
308	AIDS-14	AIDS-23	0
309	AIDS-14	AIDS-24	0.0566
310	AIDS-14	AIDS-25	0
311	AIDS-14	AIDS-26	0
312	AIDS-14	AIDS-27	0
313	AIDS-14	AIDS-28	0
314	AIDS-14	AIDS-29	0
315	AIDS-14	AIDS-30	0.0531
316	AIDS-15	AIDS-16	0.1277
317	AIDS-15	AIDS-17	0.0727
318	AIDS-15	AIDS-18	0
319	AIDS-15	AIDS-19	0
320	AIDS-15	AIDS-20	0.1253
321	AIDS-15	AIDS-21	0
322	AIDS-15	AIDS-22	0
323	AIDS-15	AIDS-23	0
324	AIDS-15	AIDS-24	0.0358
325	AIDS-15	AIDS-25	0.4012
326	AIDS-15	AIDS-26	0.1012
327	AIDS-15	AIDS-27	0
328	AIDS-15	AIDS-28	0
329	AIDS-15	AIDS-29	0.2293
330	AIDS-15	AIDS-30	0.3516
331	AIDS-16	AIDS-17	0.1601
332	AIDS-16	AIDS-18	0.0326
333	AIDS-16	AIDS-19	0
334	AIDS-16	AIDS-20	0
335	AIDS-16	AIDS-21	0.0632
336	AIDS-16	AIDS-22	0
337	AIDS-16	AIDS-23	0
338	AIDS-16	AIDS-24	0.1811
339	AIDS-16	AIDS-25	0
340	AIDS-16	AIDS-26	0
341	AIDS-16	AIDS-27	0
342	AIDS-16	AIDS-28	0.0223
343	AIDS-16	AIDS-29	0
344	AIDS-16	AIDS-30	0.0655
345	AIDS-17	AIDS-18	0
346	AIDS-17	AIDS-19	0.336
347	AIDS-17	AIDS-20	0.0023
348	AIDS-17	AIDS-21	0.2999
349	AIDS-17	AIDS-22	0.2766
350	AIDS-17	AIDS-23	0.0473
351	AIDS-17	AIDS-24	0.0595
352	AIDS-17	AIDS-25	0.0359
353	AIDS-17	AIDS-26	0
354	AIDS-17	AIDS-27	0.0657
355	AIDS-17	AIDS-28	0
356	AIDS-17	AIDS-29	0
357	AIDS-17	AIDS-30	0.0631
358	AIDS-18	AIDS-19	0.024
359	AIDS-18	AIDS-20	0
360	AIDS-18	AIDS-21	0.1382
361	AIDS-18	AIDS-22	0.042
362	AIDS-18	AIDS-23	0.0794
363	AIDS-18	AIDS-24	0.0307
364	AIDS-18	AIDS-25	0.1025
365	AIDS-18	AIDS-26	0.2745
366	AIDS-18	AIDS-27	0.042
367	AIDS-18	AIDS-28	0.21
368	AIDS-18	AIDS-29	0.2216
369	AIDS-18	AIDS-30	0
370	AIDS-19	AIDS-20	0
371	AIDS-19	AIDS-21	0
372	AIDS-19	AIDS-22	0.7095
373	AIDS-19	AIDS-23	0
374	AIDS-19	AIDS-24	0
375	AIDS-19	AIDS-25	0.0649
376	AIDS-19	AIDS-26	0
377	AIDS-19	AIDS-27	0.8108
378	AIDS-19	AIDS-28	0
379	AIDS-19	AIDS-29	0
380	AIDS-19	AIDS-30	0.0535
381	AIDS-20	AIDS-21	0.1199
382	AIDS-20	AIDS-22	0
383	AIDS-20	AIDS-23	0
384	AIDS-20	AIDS-24	0.0261
385	AIDS-20	AIDS-25	0
386	AIDS-20	AIDS-26	0.3812
387	AIDS-20	AIDS-27	0
388	AIDS-20	AIDS-28	0.6458
389	AIDS-20	AIDS-29	0.1645
390	AIDS-20	AIDS-30	0
391	AIDS-21	AIDS-22	0
392	AIDS-21	AIDS-23	0.0949
393	AIDS-21	AIDS-24	0.0772
394	AIDS-21	AIDS-25	0.2698
395	AIDS-21	AIDS-26	0.0958
396	AIDS-21	AIDS-27	0
397	AIDS-21	AIDS-28	0.1533
398	AIDS-21	AIDS-29	0.2533
399	AIDS-21	AIDS-30	0
400	AIDS-22	AIDS-23	0.0472
401	AIDS-22	AIDS-24	0
402	AIDS-22	AIDS-25	0.0429
403	AIDS-22	AIDS-26	0
404	AIDS-22	AIDS-27	0.1335
405	AIDS-22	AIDS-28	0
406	AIDS-22	AIDS-29	0
407	AIDS-22	AIDS-30	0.0512
408	AIDS-23	AIDS-24	0
409	AIDS-23	AIDS-25	0.0618
410	AIDS-23	AIDS-26	0.1917
411	AIDS-23	AIDS-27	0.0472
412	AIDS-23	AIDS-28	0.1491
413	AIDS-23	AIDS-29	0
414	AIDS-23	AIDS-30	0.1009
415	AIDS-24	AIDS-25	0
416	AIDS-24	AIDS-26	0.1085
417	AIDS-24	AIDS-27	0
418	AIDS-24	AIDS-28	0
419	AIDS-24	AIDS-29	0
420	AIDS-24	AIDS-30	0.1769
421	AIDS-25	AIDS-26	0.0838
422	AIDS-25	AIDS-27	0.1043
423	AIDS-25	AIDS-28	0
424	AIDS-25	AIDS-29	0.2288
425	AIDS-25	AIDS-30	0.1796
426	AIDS-26	AIDS-27	0
427	AIDS-26	AIDS-28	0.1498
428	AIDS-26	AIDS-29	0.4323
429	AIDS-26	AIDS-30	0.0388
430	AIDS-27	AIDS-28	0.0825
431	AIDS-27	AIDS-29	0
432	AIDS-27	AIDS-30	0.0512
433	AIDS-28	AIDS-29	0.3055
434	AIDS-28	AIDS-30	0
435	AIDS-29	AIDS-30	0.2969
mean relateness index			0.0835333

## Sheet: F3-SE
Pair	Ind1	Ind2	TrioEst
1	AAZJ1	AAZJ2	0.2391
2	AAZJ1	AAZJ3	0.1245
3	AAZJ1	AAZJ4	0
4	AAZJ1	AAZJ5	0.2564
5	AAZJ1	AAZJ6	0
6	AAZJ1	AAZJ7	0.0709
7	AAZJ1	AAZJ8	0.1675
8	AAZJ1	AAZJ9	0
9	AAZJ1	AAZJ10	0.0861
10	AAZJ1	AAZJ11	0.1894
11	AAZJ1	AAZJ12	0.0674
12	AAZJ1	AAZJ13	0
13	AAZJ1	AAZJ14	0.1227
14	AAZJ1	AAZJ15	0.0479
15	AAZJ1	AAZJ16	0.0436
16	AAZJ1	AAZJ17	0.1433
17	AAZJ1	AAZJ18	0
18	AAZJ1	AAZJ19	0
19	AAZJ1	AAZJ20	0.0479
20	AAZJ1	AAZJ21	0.0627
21	AAZJ1	AAZJ22	0
22	AAZJ1	AAZJ23	0
23	AAZJ1	AAZJ24	0.2562
24	AAZJ1	AAZJ25	0
25	AAZJ1	AAZJ26	0
26	AAZJ1	AAZJ27	0.0861
27	AAZJ1	AAZJ28	0
28	AAZJ1	AAZJ29	0.0479
29	AAZJ1	AAZJ30	0.2433
30	AAZJ2	AAZJ3	0.1586
31	AAZJ2	AAZJ4	0.2495
32	AAZJ2	AAZJ5	0.0996
33	AAZJ2	AAZJ6	0
34	AAZJ2	AAZJ7	0
35	AAZJ2	AAZJ8	0
36	AAZJ2	AAZJ9	0.1412
37	AAZJ2	AAZJ10	0.0181
38	AAZJ2	AAZJ11	0.138
39	AAZJ2	AAZJ12	0
40	AAZJ2	AAZJ13	0
41	AAZJ2	AAZJ14	0.0973
42	AAZJ2	AAZJ15	0.0196
43	AAZJ2	AAZJ16	0.2014
44	AAZJ2	AAZJ17	0.0839
45	AAZJ2	AAZJ18	0.0348
46	AAZJ2	AAZJ19	0
47	AAZJ2	AAZJ20	0.0196
48	AAZJ2	AAZJ21	0.1642
49	AAZJ2	AAZJ22	0.0837
50	AAZJ2	AAZJ23	0.1413
51	AAZJ2	AAZJ24	0.0996
52	AAZJ2	AAZJ25	0
53	AAZJ2	AAZJ26	0.0016
54	AAZJ2	AAZJ27	0.0181
55	AAZJ2	AAZJ28	0.138
56	AAZJ2	AAZJ29	0.0196
57	AAZJ2	AAZJ30	0.0844
58	AAZJ3	AAZJ4	0.1186
59	AAZJ3	AAZJ5	0
60	AAZJ3	AAZJ6	0
61	AAZJ3	AAZJ7	0
62	AAZJ3	AAZJ8	0.0016
63	AAZJ3	AAZJ9	0
64	AAZJ3	AAZJ10	0.0853
65	AAZJ3	AAZJ11	0
66	AAZJ3	AAZJ12	0
67	AAZJ3	AAZJ13	0.2373
68	AAZJ3	AAZJ14	0.2444
69	AAZJ3	AAZJ15	0.0226
70	AAZJ3	AAZJ16	0
71	AAZJ3	AAZJ17	0
72	AAZJ3	AAZJ18	0.0689
73	AAZJ3	AAZJ19	0.074
74	AAZJ3	AAZJ20	0.0226
75	AAZJ3	AAZJ21	0
76	AAZJ3	AAZJ22	0
77	AAZJ3	AAZJ23	0.0723
78	AAZJ3	AAZJ24	0.1245
79	AAZJ3	AAZJ25	0
80	AAZJ3	AAZJ26	0
81	AAZJ3	AAZJ27	0.0565
82	AAZJ3	AAZJ28	0
83	AAZJ3	AAZJ29	0.0226
84	AAZJ3	AAZJ30	0
85	AAZJ4	AAZJ5	0
86	AAZJ4	AAZJ6	0.0378
87	AAZJ4	AAZJ7	0
88	AAZJ4	AAZJ8	0.3235
89	AAZJ4	AAZJ9	0
90	AAZJ4	AAZJ10	0.0625
91	AAZJ4	AAZJ11	0.5204
92	AAZJ4	AAZJ12	0.1642
93	AAZJ4	AAZJ13	0
94	AAZJ4	AAZJ14	0.3124
95	AAZJ4	AAZJ15	0
96	AAZJ4	AAZJ16	0.0907
97	AAZJ4	AAZJ17	0.3494
98	AAZJ4	AAZJ18	0.0272
99	AAZJ4	AAZJ19	0.1674
100	AAZJ4	AAZJ20	0
101	AAZJ4	AAZJ21	0
102	AAZJ4	AAZJ22	0.3344
103	AAZJ4	AAZJ23	0.8215
104	AAZJ4	AAZJ24	0
105	AAZJ4	AAZJ25	0
106	AAZJ4	AAZJ26	0
107	AAZJ4	AAZJ27	0
108	AAZJ4	AAZJ28	0.5205
109	AAZJ4	AAZJ29	0
110	AAZJ4	AAZJ30	0.3494
111	AAZJ5	AAZJ6	0
112	AAZJ5	AAZJ7	0.3891
113	AAZJ5	AAZJ8	0.2014
114	AAZJ5	AAZJ9	0.0115
115	AAZJ5	AAZJ10	0.2598
116	AAZJ5	AAZJ11	0.0126
117	AAZJ5	AAZJ12	0.0684
118	AAZJ5	AAZJ13	0.1509
119	AAZJ5	AAZJ14	0
120	AAZJ5	AAZJ15	0
121	AAZJ5	AAZJ16	0
122	AAZJ5	AAZJ17	0
123	AAZJ5	AAZJ18	0.1311
124	AAZJ5	AAZJ19	0.0586
125	AAZJ5	AAZJ20	0
126	AAZJ5	AAZJ21	0
127	AAZJ5	AAZJ22	0
128	AAZJ5	AAZJ23	0
129	AAZJ5	AAZJ24	0.7454
130	AAZJ5	AAZJ25	0
131	AAZJ5	AAZJ26	0
132	AAZJ5	AAZJ27	0.2097
133	AAZJ5	AAZJ28	0.0126
134	AAZJ5	AAZJ29	0
135	AAZJ5	AAZJ30	0
136	AAZJ6	AAZJ7	0.0582
137	AAZJ6	AAZJ8	0.0904
138	AAZJ6	AAZJ9	0.1216
139	AAZJ6	AAZJ10	0
140	AAZJ6	AAZJ11	0.1158
141	AAZJ6	AAZJ12	0
142	AAZJ6	AAZJ13	0
143	AAZJ6	AAZJ14	0.316
144	AAZJ6	AAZJ15	0
145	AAZJ6	AAZJ16	0.0443
146	AAZJ6	AAZJ17	0
147	AAZJ6	AAZJ18	0.1273
148	AAZJ6	AAZJ19	0
149	AAZJ6	AAZJ20	0
150	AAZJ6	AAZJ21	0.1414
151	AAZJ6	AAZJ22	0.0905
152	AAZJ6	AAZJ23	0.1465
153	AAZJ6	AAZJ24	0
154	AAZJ6	AAZJ25	0.7568
155	AAZJ6	AAZJ26	0.0073
156	AAZJ6	AAZJ27	0
157	AAZJ6	AAZJ28	0.116
158	AAZJ6	AAZJ29	0
159	AAZJ6	AAZJ30	0
160	AAZJ7	AAZJ8	0.5196
161	AAZJ7	AAZJ9	0.0703
162	AAZJ7	AAZJ10	0.3738
163	AAZJ7	AAZJ11	0.0314
164	AAZJ7	AAZJ12	0.0562
165	AAZJ7	AAZJ13	0.2925
166	AAZJ7	AAZJ14	0
167	AAZJ7	AAZJ15	0
168	AAZJ7	AAZJ16	0
169	AAZJ7	AAZJ17	0.0791
170	AAZJ7	AAZJ18	0.0639
171	AAZJ7	AAZJ19	0.0935
172	AAZJ7	AAZJ20	0
173	AAZJ7	AAZJ21	0
174	AAZJ7	AAZJ22	0.0633
175	AAZJ7	AAZJ23	0
176	AAZJ7	AAZJ24	0.3891
177	AAZJ7	AAZJ25	0.1309
178	AAZJ7	AAZJ26	0.0335
179	AAZJ7	AAZJ27	0.3738
180	AAZJ7	AAZJ28	0.0314
181	AAZJ7	AAZJ29	0
182	AAZJ7	AAZJ30	0.0791
183	AAZJ8	AAZJ9	0.0342
184	AAZJ8	AAZJ10	0.0043
185	AAZJ8	AAZJ11	0
186	AAZJ8	AAZJ12	0
187	AAZJ8	AAZJ13	0.1933
188	AAZJ8	AAZJ14	0
189	AAZJ8	AAZJ15	0
190	AAZJ8	AAZJ16	0.0385
191	AAZJ8	AAZJ17	0
192	AAZJ8	AAZJ18	0
193	AAZJ8	AAZJ19	0.0662
194	AAZJ8	AAZJ20	0
195	AAZJ8	AAZJ21	0
196	AAZJ8	AAZJ22	0
197	AAZJ8	AAZJ23	0.1053
198	AAZJ8	AAZJ24	0.2014
199	AAZJ8	AAZJ25	0.1805
200	AAZJ8	AAZJ26	0.0342
201	AAZJ8	AAZJ27	0
202	AAZJ8	AAZJ28	0
203	AAZJ8	AAZJ29	0
204	AAZJ8	AAZJ30	0
205	AAZJ9	AAZJ10	0.2315
206	AAZJ9	AAZJ11	0.0343
207	AAZJ9	AAZJ12	0.0366
208	AAZJ9	AAZJ13	0
209	AAZJ9	AAZJ14	0
210	AAZJ9	AAZJ15	0.1884
211	AAZJ9	AAZJ16	0.0217
212	AAZJ9	AAZJ17	0
213	AAZJ9	AAZJ18	0
214	AAZJ9	AAZJ19	0
215	AAZJ9	AAZJ20	0.1048
216	AAZJ9	AAZJ21	0
217	AAZJ9	AAZJ22	0
218	AAZJ9	AAZJ23	0
219	AAZJ9	AAZJ24	0.0128
220	AAZJ9	AAZJ25	0.0073
221	AAZJ9	AAZJ26	0.6412
222	AAZJ9	AAZJ27	0.4605
223	AAZJ9	AAZJ28	0.0343
224	AAZJ9	AAZJ29	0.1883
225	AAZJ9	AAZJ30	0
226	AAZJ10	AAZJ11	0.0346
227	AAZJ10	AAZJ12	0.0372
228	AAZJ10	AAZJ13	0
229	AAZJ10	AAZJ14	0.0478
230	AAZJ10	AAZJ15	0
231	AAZJ10	AAZJ16	0
232	AAZJ10	AAZJ17	0
233	AAZJ10	AAZJ18	0.1123
234	AAZJ10	AAZJ19	0
235	AAZJ10	AAZJ20	0
236	AAZJ10	AAZJ21	0
237	AAZJ10	AAZJ22	0
238	AAZJ10	AAZJ23	0.0576
239	AAZJ10	AAZJ24	0.2598
240	AAZJ10	AAZJ25	0
241	AAZJ10	AAZJ26	0.1856
242	AAZJ10	AAZJ27	0.7365
243	AAZJ10	AAZJ28	0.0346
244	AAZJ10	AAZJ29	0
245	AAZJ10	AAZJ30	0
246	AAZJ11	AAZJ12	0
247	AAZJ11	AAZJ13	0.0165
248	AAZJ11	AAZJ14	0.2638
249	AAZJ11	AAZJ15	0.0319
250	AAZJ11	AAZJ16	0
251	AAZJ11	AAZJ17	0
252	AAZJ11	AAZJ18	0.1802
253	AAZJ11	AAZJ19	0.0926
254	AAZJ11	AAZJ20	0.0318
255	AAZJ11	AAZJ21	0.0535
256	AAZJ11	AAZJ22	0
257	AAZJ11	AAZJ23	0.4598
258	AAZJ11	AAZJ24	0.0126
259	AAZJ11	AAZJ25	0.0692
260	AAZJ11	AAZJ26	0
261	AAZJ11	AAZJ27	0.0346
262	AAZJ11	AAZJ28	0.7859
263	AAZJ11	AAZJ29	0.0318
264	AAZJ11	AAZJ30	0
265	AAZJ12	AAZJ13	0.0608
266	AAZJ12	AAZJ14	0.032
267	AAZJ12	AAZJ15	0.0358
268	AAZJ12	AAZJ16	0.0199
269	AAZJ12	AAZJ17	0.0692
270	AAZJ12	AAZJ18	0
271	AAZJ12	AAZJ19	0.0898
272	AAZJ12	AAZJ20	0.0358
273	AAZJ12	AAZJ21	0.0283
274	AAZJ12	AAZJ22	0.0692
275	AAZJ12	AAZJ23	0.0247
276	AAZJ12	AAZJ24	0.0687
277	AAZJ12	AAZJ25	0
278	AAZJ12	AAZJ26	0.0367
279	AAZJ12	AAZJ27	0.0372
280	AAZJ12	AAZJ28	0
281	AAZJ12	AAZJ29	0.0358
282	AAZJ12	AAZJ30	0.0692
283	AAZJ13	AAZJ14	0
284	AAZJ13	AAZJ15	0.0292
285	AAZJ13	AAZJ16	0.2192
286	AAZJ13	AAZJ17	0.2786
287	AAZJ13	AAZJ18	0
288	AAZJ13	AAZJ19	0
289	AAZJ13	AAZJ20	0.0292
290	AAZJ13	AAZJ21	0.1705
291	AAZJ13	AAZJ22	0.2255
292	AAZJ13	AAZJ23	0
293	AAZJ13	AAZJ24	0.1509
294	AAZJ13	AAZJ25	0.0262
295	AAZJ13	AAZJ26	0.0355
296	AAZJ13	AAZJ27	0
297	AAZJ13	AAZJ28	0.0165
298	AAZJ13	AAZJ29	0.0293
299	AAZJ13	AAZJ30	0.2786
300	AAZJ14	AAZJ15	0.0749
301	AAZJ14	AAZJ16	0
302	AAZJ14	AAZJ17	0.0976
303	AAZJ14	AAZJ18	0.0188
304	AAZJ14	AAZJ19	0.0438
305	AAZJ14	AAZJ20	0.0749
306	AAZJ14	AAZJ21	0
307	AAZJ14	AAZJ22	0.0976
308	AAZJ14	AAZJ23	0.1428
309	AAZJ14	AAZJ24	0
310	AAZJ14	AAZJ25	0.3083
311	AAZJ14	AAZJ26	0
312	AAZJ14	AAZJ27	0.0478
313	AAZJ14	AAZJ28	0.0638
314	AAZJ14	AAZJ29	0.0751
315	AAZJ14	AAZJ30	0.0976
316	AAZJ15	AAZJ16	0.0359
317	AAZJ15	AAZJ17	0.0335
318	AAZJ15	AAZJ18	0
319	AAZJ15	AAZJ19	0.0187
320	AAZJ15	AAZJ20	0.7852
321	AAZJ15	AAZJ21	0
322	AAZJ15	AAZJ22	0.0338
323	AAZJ15	AAZJ23	0.1145
324	AAZJ15	AAZJ24	0
325	AAZJ15	AAZJ25	0
326	AAZJ15	AAZJ26	0.0536
327	AAZJ15	AAZJ27	0
328	AAZJ15	AAZJ28	0.0318
329	AAZJ15	AAZJ29	0.5146
330	AAZJ15	AAZJ30	0.0335
331	AAZJ16	AAZJ17	0.0368
332	AAZJ16	AAZJ18	0
333	AAZJ16	AAZJ19	0.0136
334	AAZJ16	AAZJ20	0.1359
335	AAZJ16	AAZJ21	0.7008
336	AAZJ16	AAZJ22	0
337	AAZJ16	AAZJ23	0.0599
338	AAZJ16	AAZJ24	0
339	AAZJ16	AAZJ25	0.2118
340	AAZJ16	AAZJ26	0.062
341	AAZJ16	AAZJ27	0
342	AAZJ16	AAZJ28	0
343	AAZJ16	AAZJ29	0.0359
344	AAZJ16	AAZJ30	0.0368
345	AAZJ17	AAZJ18	0
346	AAZJ17	AAZJ19	0
347	AAZJ17	AAZJ20	0.0335
348	AAZJ17	AAZJ21	0.1483
349	AAZJ17	AAZJ22	0.3912
350	AAZJ17	AAZJ23	0.2848
351	AAZJ17	AAZJ24	0
352	AAZJ17	AAZJ25	0.1577
353	AAZJ17	AAZJ26	0
354	AAZJ17	AAZJ27	0
355	AAZJ17	AAZJ28	0
356	AAZJ17	AAZJ29	0.0335
357	AAZJ17	AAZJ30	0.213
358	AAZJ18	AAZJ19	0.1157
359	AAZJ18	AAZJ20	0
360	AAZJ18	AAZJ21	0
361	AAZJ18	AAZJ22	0.2972
362	AAZJ18	AAZJ23	0
363	AAZJ18	AAZJ24	0.1311
364	AAZJ18	AAZJ25	0.0616
365	AAZJ18	AAZJ26	0.0154
366	AAZJ18	AAZJ27	0.11
367	AAZJ18	AAZJ28	0.1824
368	AAZJ18	AAZJ29	0
369	AAZJ18	AAZJ30	0.3938
370	AAZJ19	AAZJ20	0.0187
371	AAZJ19	AAZJ21	0
372	AAZJ19	AAZJ22	0
373	AAZJ19	AAZJ23	0.1684
374	AAZJ19	AAZJ24	0.0985
375	AAZJ19	AAZJ25	0
376	AAZJ19	AAZJ26	0
377	AAZJ19	AAZJ27	0
378	AAZJ19	AAZJ28	0.0927
379	AAZJ19	AAZJ29	0.0187
380	AAZJ19	AAZJ30	0
381	AAZJ20	AAZJ21	0
382	AAZJ20	AAZJ22	0.1338
383	AAZJ20	AAZJ23	0
384	AAZJ20	AAZJ24	0
385	AAZJ20	AAZJ25	0.1875
386	AAZJ20	AAZJ26	0.0536
387	AAZJ20	AAZJ27	0
388	AAZJ20	AAZJ28	0.0318
389	AAZJ20	AAZJ29	0.1245
390	AAZJ20	AAZJ30	0.0335
391	AAZJ21	AAZJ22	0.4114
392	AAZJ21	AAZJ23	0.2203
393	AAZJ21	AAZJ24	0
394	AAZJ21	AAZJ25	0
395	AAZJ21	AAZJ26	0
396	AAZJ21	AAZJ27	0
397	AAZJ21	AAZJ28	0.1535
398	AAZJ21	AAZJ29	0
399	AAZJ21	AAZJ30	0.1484
400	AAZJ22	AAZJ23	0.1924
401	AAZJ22	AAZJ24	0
402	AAZJ22	AAZJ25	0
403	AAZJ22	AAZJ26	0.1345
404	AAZJ22	AAZJ27	0
405	AAZJ22	AAZJ28	0
406	AAZJ22	AAZJ29	0.2338
407	AAZJ22	AAZJ30	0.1905
408	AAZJ23	AAZJ24	0
409	AAZJ23	AAZJ25	0.1267
410	AAZJ23	AAZJ26	0
411	AAZJ23	AAZJ27	0
412	AAZJ23	AAZJ28	0.4684
413	AAZJ23	AAZJ29	0.1356
414	AAZJ23	AAZJ30	0.2848
415	AAZJ24	AAZJ25	0
416	AAZJ24	AAZJ26	0.1744
417	AAZJ24	AAZJ27	0.2097
418	AAZJ24	AAZJ28	0.1526
419	AAZJ24	AAZJ29	0
420	AAZJ24	AAZJ30	0
421	AAZJ25	AAZJ26	0.1271
422	AAZJ25	AAZJ27	0
423	AAZJ25	AAZJ28	0.0696
424	AAZJ25	AAZJ29	0
425	AAZJ25	AAZJ30	0.2177
426	AAZJ26	AAZJ27	0.3534
427	AAZJ26	AAZJ28	0
428	AAZJ26	AAZJ29	0.0856
429	AAZJ26	AAZJ30	0
430	AAZJ27	AAZJ28	0.0746
431	AAZJ27	AAZJ29	0
432	AAZJ27	AAZJ30	0
433	AAZJ28	AAZJ29	0.0318
434	AAZJ28	AAZJ30	0
435	AAZJ29	AAZJ30	0.0335
mean relateness index			0.0851885
